# Supplementary material for: Development and validation of a high density SNP genotyping array for Atlantic salmon (Salmo salar)
Source: BMC Genomics. 2014 Feb 6;15:90. doi: 10.1186/1471-2164-15-90 (PMC3923896; doi:10.1186/1471-2164-15-90)
Supplement: Additional file 2 — Details of the 96 samples used for testing the ‘ssalar01’ array. List of genotyped samples including the population, phenotypic sex (if known), sire (if genotyped), dam (if genotyped), and the SNP discovery experiment which the sample was also used (if applicable). [file 1471-2164-15-90-S2.txt]

Sample	Source	Population	Phenotypic_sex	Sire	Dam	Experiment
01	Farmed Scottish	Yeargroup 1	F	n/a	n/a	RR-Seq
02	Farmed Scottish	Yeargroup 1	F	n/a	n/a	RR-Seq
03	Farmed Scottish	Yeargroup 1	M	n/a	n/a	RR-Seq
04	Farmed Scottish	Yeargroup 1	M	n/a	n/a	RR-Seq
05	Farmed Scottish	Yeargroup 2	F	n/a	n/a	RR-Seq
06	Farmed Scottish	Yeargroup 2	F	n/a	n/a	RR-Seq
07	Farmed Scottish	Yeargroup 2	M	n/a	n/a	RR-Seq
08	Farmed Scottish	Yeargroup 2	M	n/a	n/a	RR-Seq
09	Farmed Scottish	Yeargroup 3	F	n/a	n/a	RR-Seq
10	Farmed Scottish	Yeargroup 3	F	n/a	n/a	RR-Seq
11	Farmed Scottish	Yeargroup 3	M	n/a	n/a	RR-Seq
12	Farmed Scottish	Yeargroup 3	M	n/a	n/a	RR-Seq
13	Farmed Scottish	Yeargroup 4	F	n/a	n/a	RR-Seq
14	Farmed Scottish	Yeargroup 4	F	n/a	n/a	RR-Seq
15	Farmed Scottish	Yeargroup 4	M	n/a	n/a	RR-Seq
16	Farmed Scottish	Yeargroup 4	M	n/a	n/a	RR-Seq
17	Farmed Scottish	Yeargroup 1	F	n/a	n/a	RAD-Seq
18	Farmed Scottish	Yeargroup 1	M	n/a	n/a	RAD-Seq
19	Farmed Scottish	Yeargroup 1	n/a	18	17	RAD-Seq
20	Farmed Scottish	Yeargroup 1	F	n/a	n/a	RAD-Seq
21	Farmed Scottish	Yeargroup 1	M	n/a	n/a	RAD-Seq
22	Farmed Scottish	Yeargroup 1	n/a	21	20	RAD-Seq
23	Farmed Scottish	Yeargroup 2	F	n/a	n/a	RAD-Seq
24	Farmed Scottish	Yeargroup 2	M	n/a	n/a	RAD-Seq
25	Farmed Scottish	Yeargroup 2	n/a	24	23	RAD-Seq
26	Farmed Scottish	Yeargroup 2	F	n/a	n/a	RAD-Seq
27	Farmed Scottish	Yeargroup 2	M	n/a	n/a	RAD-Seq
28	Farmed Scottish	Yeargroup 2	n/a	27	26	RAD-Seq
29	Farmed Scottish	Yeargroup 3	F	n/a	n/a	RAD-Seq
30	Farmed Scottish	Yeargroup 3	M	n/a	n/a	RAD-Seq
31	Farmed Scottish	Yeargroup 3	n/a	30	29	RAD-Seq
32	Farmed Scottish	Yeargroup 3	F	n/a	n/a	RAD-Seq
33	Farmed Scottish	Yeargroup 3	M	n/a	n/a	RAD-Seq
34	Farmed Scottish	Yeargroup 3	n/a	33	32	RAD-Seq
35	Farmed Scottish	Yeargroup 4	F	n/a	n/a	RAD-Seq
36	Farmed Scottish	Yeargroup 4	M	n/a	n/a	RAD-Seq
37	Farmed Scottish	Yeargroup 4	n/a	36	35	RAD-Seq
38	Farmed Scottish	Yeargroup 4	F	n/a	n/a	RAD-Seq
39	Farmed Scottish	Yeargroup 4	M	n/a	n/a	RAD-Seq
40	Farmed Scottish	Yeargroup 4	n/a	39	38	RAD-Seq
41	Farmed Scottish	Yeargroup 3	F	n/a	n/a	n/a
42	Farmed Scottish	Yeargroup 1	F	n/a	n/a	n/a
43	Farmed Scottish	Yeargroup 1	M	n/a	n/a	n/a
44	Farmed Scottish	Yeargroup 2	F	n/a	n/a	n/a
45	Farmed Scottish	Yeargroup 2	F	n/a	n/a	n/a
46	Farmed Scottish	Yeargroup 4	M	n/a	n/a	n/a
47	Farmed Scottish	Yeargroup 4	F	n/a	n/a	n/a
48	Farmed Norwegian	Population 1	n/a	n/a	n/a	n/a
49	Farmed Norwegian	Population 1	n/a	n/a	n/a	n/a
50	Farmed Norwegian	Population 1	n/a	n/a	n/a	n/a
51	Farmed Norwegian	Population 1	n/a	n/a	n/a	n/a
52	Farmed Norwegian	Population 1	n/a	n/a	n/a	n/a
53	Farmed Norwegian	Population 1	n/a	n/a	n/a	n/a
54	Farmed Norwegian	Population 1	n/a	n/a	n/a	n/a
55	Farmed Norwegian	Population 1	n/a	n/a	n/a	n/a
56	Farmed Norwegian	Population 2	n/a	n/a	n/a	n/a
57	Farmed Norwegian	Population 2	n/a	n/a	n/a	n/a
58	Farmed Norwegian	Population 2	n/a	n/a	n/a	n/a
59	Farmed Norwegian	Population 2	n/a	n/a	n/a	n/a
60	Farmed Norwegian	Population 2	n/a	n/a	n/a	n/a
61	Farmed Norwegian	Population 2	n/a	n/a	n/a	n/a
62	Farmed Norwegian	Population 2	n/a	n/a	n/a	n/a
63	Farmed Norwegian	Population 2	n/a	n/a	n/a	n/a
64	Wild	SalMap (Scotland)	M	n/a	n/a	n/a
65	Wild	SalMap (Scotland)	F	n/a	n/a	n/a
66	Wild	SalMap (Scotland)	F	64	65	n/a
67	Wild	SalMap (Scotland)	F	64	65	n/a
68	Wild	SalMap (Scotland)	M	64	65	n/a
69	Wild	SalMap (Scotland)	F	64	65	n/a
70	Wild	SalMap (Scotland)	F	64	65	n/a
71	Wild	SalMap (Scotland)	M	64	65	n/a
72	Wild	SalMap (Scotland)	M	64	65	n/a
73	Wild	SalMap (Scotland)	M	64	65	n/a
74	Wild	SalMap (Scotland)	F	64	65	n/a
75	Wild	SalMap (Scotland)	M	64	65	n/a
76	Wild	SalMap (Scotland)	M	n/a	n/a	n/a
77	Wild	SalMap (Scotland)	F	n/a	n/a	n/a
78	Wild	SalMap (Scotland)	F	76	77	n/a
79	Wild	SalMap (Scotland)	M	76	77	n/a
80	Wild	SalMap (Scotland)	F	76	77	n/a
81	Wild	SalMap (Scotland)	M	76	77	n/a
82	Wild	SalMap (Scotland)	F	76	77	n/a
83	Wild	SalMap (Scotland)	M	76	77	n/a
84	Wild	SalMap (Scotland)	F	76	77	n/a
85	Wild	SalMap (Scotland)	M	76	77	n/a
86	Wild	SalMap (Scotland)	F	76	77	n/a
87	Wild	SalMap (Scotland)	M	76	77	n/a
88	Wild	Scotland	n/a	n/a	n/a	RR-Seq
89	Wild	Scotland	n/a	n/a	n/a	RR-Seq
90	Wild	Scotland	n/a	n/a	n/a	RR-Seq
91	Wild	Norway	n/a	n/a	n/a	RR-Seq
92	Wild	Norway	n/a	n/a	n/a	RR-Seq
93	Wild	Spain	n/a	n/a	n/a	RR-Seq
94	Wild	Spain	n/a	n/a	n/a	RR-Seq
95	Wild	Ireland	n/a	n/a	n/a	RR-Seq
96	Wild	Ireland	n/a	n/a	n/a	RR-Seq
