# Supplementary material for: Development and validation of a high density SNP genotyping array for Atlantic salmon (Salmo salar)
Source: BMC Genomics. 2014 Feb 6;15:90. doi: 10.1186/1471-2164-15-90 (PMC3923896; doi:10.1186/1471-2164-15-90)
Supplement: Additional file 3 — List of the SNP markers mapped to chromosomes/linkage groups using sire-based linkage mapping. [file 1471-2164-15-90-S3.txt]

affymetrix_snp_id	affymetrix_probe_ID	chromosome	salmap_lg	genome_contig	snp_position_in_contig	snp_discovery_method
Affx-87866076	AX-87908233	1	17	Contig_003334	12566	RAD
Affx-88036903	AX-87922327	1	17	Contig_118168	1682	RNA-SEQ
Affx-87913913	AX-87893413	1	17	Contig_021370	8657	RRL
Affx-88013251	AX-87879038	1	17	Contig_091665	5614	RNA-SEQ
Affx-88054493	AX-87873693	1	17	Contig_143925	3718	RAD
Affx-87995484	AX-87887978	1	17	Contig_074552	7413	RAD
Affx-88123728	AX-87904902	1	17	Contig_045048	6384	Linkage_map
Affx-88096693	AX-87892293	1	17	Contig_256154	5598	RRL
Affx-87882397	AX-87887439	1	17	Contig_008459	15439	RNA-SEQ
Affx-87918828	AX-87883728	1	17	Contig_023765	8439	RRL
Affx-88057378	AX-87885086	1	17	Contig_150350	4074	RRL
Affx-88016403	AX-87876468	1	17	Contig_094629	2571	RRL
Affx-87987668	AX-87910666	1	17	Contig_067657	10142	RAD
Affx-87987143	AX-87916780	1	17	Contig_067236	9723	RNA-SEQ
Affx-87975207	AX-87923245	1	17	Contig_057741	2986	RRL
Affx-87909968	AX-87918469	1	17	Contig_019563	6188	RRL
Affx-87904382	AX-87884384	1	17	Contig_017014	16613	RNA-SEQ
Affx-87890016	AX-87909554	1	17	Contig_011217	7392	RRL
Affx-87970833	AX-87881392	1	17	Contig_054908	7769	RRL
Affx-88111193	AX-87875501	1	17	Contig_386576	940	RAD
Affx-87994760	AX-87889339	1	17	Contig_073841	3350	RRL
Affx-88059394	AX-87888439	1	17	Contig_154537	6127	RNA-SEQ
Affx-88069163	AX-87908430	1	17	Contig_171135	3138	RNA-SEQ
Affx-87970677	AX-87906390	1	17	Contig_054812	2183	RRL
Affx-88073997	AX-87914862	1	17	Contig_184435	2061	RAD_RNA-SEQ
Affx-87876104	AX-87915409	1	17	Contig_006417	2404	RNA-SEQ
Affx-87976477	AX-87891015	1	17	Contig_058867	11078	RAD_RNA-SEQ
Affx-88090217	AX-87919273	1	17	Contig_231557	404	RAD
Affx-87993243	AX-87876398	1	17	Contig_072529	328	RNA-SEQ
Affx-87998349	AX-87905601	1	17	Contig_077106	6437	RNA-SEQ
Affx-88058904	AX-87919975	1	17	Contig_153442	1548	RNA-SEQ
Affx-88058905	AX-87873657	1	17	Contig_153442	1558	RNA-SEQ
Affx-87988575	AX-87908871	1	17	Contig_068319	1240	RRL
Affx-87961643	AX-87908496	1	17	Contig_048194	7446	RRL
Affx-87854275	AX-87875449	1	17	Contig_000585	22235	RRL
Affx-88013907	AX-87883963	1	17	Contig_092250	2314	RRL
Affx-88016910	AX-87887654	1	17	Contig_095171	5324	RRL
Affx-87966461	AX-87917641	1	17	Contig_051904	11548	RRL
Affx-87959022	AX-87905960	1	17	Contig_046461	4562	RRL
Affx-88100237	AX-87904127	1	17	Contig_268919	329	RNA-SEQ
Affx-88052317	AX-87887189	1	17	Contig_140485	2860	RNA-SEQ
Affx-88022193	AX-87908960	1	17	Contig_100861	2497	RAD
Affx-88088702	AX-87907132	1	17	Contig_222880	581	RAD
Affx-88051691	AX-87891110	1	17	Contig_139525	2980	RRL
Affx-87998437	AX-87909826	1	17	Contig_077190	2437	RNA-SEQ
Affx-88003140	AX-87900498	1	17	Contig_081332	183	RNA-SEQ
Affx-87862057	AX-87916274	1	17	Contig_002322	332	RAD
Affx-87925426	AX-87889329	1	17	Contig_026958	15653	RAD
Affx-87910445	AX-87890900	1	17	Contig_019822	1202	RNA-SEQ
Affx-88025758	AX-87895603	1	17	Contig_105573	3568	RNA-SEQ
Affx-88072208	AX-87919730	1	17	Contig_177828	1239	RRL
Affx-87924675	AX-87906394	1	17	Contig_026620	554	RRL
Affx-88065629	AX-87906762	1	17	Contig_165275	3813	RNA-SEQ
Affx-87935274	AX-87885153	1	17	Contig_032091	15082	RNA-SEQ
Affx-88001072	AX-87897172	1	17	Contig_079537	5264	RNA-SEQ
Affx-88079904	AX-87908801	1	17	Contig_200846	3546	RNA-SEQ
Affx-88122142	AX-87886611	1	17	Contig_001961	6733	Linkage_map
Affx-87924335	AX-87886321	1	17	Contig_026465	7283	RRL
Affx-88118739	AX-87901888	1	17	Contig_453404	237	RNA-SEQ
Affx-87883261	AX-87921637	1	17	Contig_008750	17805	RRL
Affx-87910485	AX-87893542	1	17	Contig_019835	12022	RNA-SEQ
Affx-87935848	AX-87887911	1	17	Contig_032376	4448	RRL
Affx-88108180	AX-87885966	1	17	Contig_362728	468	RNA-SEQ
Affx-87922710	AX-87883409	1	17	Contig_025715	14338	RNA-SEQ
Affx-87886626	AX-87873898	1	17	Contig_009985	13691	RAD
Affx-87907328	AX-87916382	1	17	Contig_018198	6622	RRL
Affx-88066111	AX-87875120	1	17	Contig_166007	4068	RNA-SEQ
Affx-87902383	AX-87917783	1	17	Contig_016206	272	RNA-SEQ
Affx-87881824	AX-87911101	1	17	Contig_008236	6138	RRL
Affx-88001597	AX-87916901	1	17	Contig_079975	4533	RRL
Affx-87989909	AX-87905311	1	17	Contig_069308	13281	RRL
Affx-88067605	AX-87890609	1	17	Contig_168295	1699	RRL
Affx-88082056	AX-87887652	1	17	Contig_205839	955	RRL
Affx-88100626	AX-87907352	1	17	Contig_270518	1763	RNA-SEQ
Affx-87926534	AX-87884398	1	17	Contig_027509	16271	RRL
Affx-87932208	AX-87899029	1	17	Contig_030550	19610	RNA-SEQ
Affx-88079922	AX-87917000	1	17	Contig_200896	1824	RRL
Affx-88052400	AX-87924221	1	17	Contig_140573	4194	RNA-SEQ
Affx-88037928	AX-87911327	1	17	Contig_119407	4930	RRL
Affx-87853220	AX-87913379	1	17	Contig_000384	29132	RNA-SEQ
Affx-87933761	AX-87877602	1	17	Contig_031400	12552	RRL
Affx-87999094	AX-87876454	1	17	Contig_077738	5242	RRL
Affx-88059122	AX-87907713	1	17	Contig_153932	215	RRL
Affx-87917887	AX-87912246	1	17	Contig_023275	6381	RAD
Affx-87886625	AX-87897714	1	17	Contig_009985	13468	RAD
Affx-88005776	AX-87887954	1	17	Contig_083670	123	RRL
Affx-87897434	AX-87877585	1	17	Contig_014097	5443	RNA-SEQ
Affx-87890726	AX-87918096	1	17	Contig_011489	7513	RNA-SEQ
Affx-87880903	AX-87895550	1	17	Contig_007925	8825	RNA-SEQ
Affx-88080310	AX-87908009	1	17	Contig_201792	712	RRL
Affx-88076459	AX-87880742	1	17	Contig_192622	1490	RAD
Affx-87889879	AX-87900980	1	17	Contig_011165	5451	RRL
Affx-87921184	AX-87918430	1	17	Contig_024981	15553	RNA-SEQ
Affx-88040060	AX-87882573	1	17	Contig_122951	3274	RNA-SEQ
Affx-87930165	AX-87910432	1	17	Contig_029486	4845	RRL
Affx-88055589	AX-87898221	1	17	Contig_146033	1952	RNA-SEQ
Affx-87987732	AX-87920989	1	17	Contig_067702	7344	RRL
Affx-88023473	AX-87903592	1	17	Contig_102604	4377	RRL
Affx-88003137	AX-87882924	1	17	Contig_081329	4453	RAD
Affx-88040815	AX-87902934	1	17	Contig_124181	8723	RNA-SEQ
Affx-87963196	AX-87885127	1	17	Contig_049355	7420	RNA-SEQ
Affx-87985550	AX-87915615	1	17	Contig_066059	1667	RRL
Affx-87930989	AX-87887979	1	17	Contig_029971	4726	RAD
Affx-87976334	AX-87894134	1	17	Contig_058769	6164	RAD
Affx-88102208	AX-87883246	1	17	Contig_276359	76	RRL
Affx-88100932	AX-87923718	1	17	Contig_271640	91	RAD
Affx-88108100	AX-87890227	1	17	Contig_362076	1032	RAD
Affx-88093517	AX-87912579	1	17	Contig_244900	3857	RNA-SEQ
Affx-88011437	AX-87884868	1	17	Contig_089943	582	RRL
Affx-88012131	AX-87923813	1	17	Contig_090536	763	RAD
Affx-87963195	AX-87898006	1	17	Contig_049355	7139	RNA-SEQ
Affx-88022549	AX-87920847	1	17	Contig_101288	5290	RNA-SEQ
Affx-87875795	AX-87924446	1	17	Contig_006302	11857	RRL
Affx-88029481	AX-87891682	1	17	Contig_109830	4029	RRL
Affx-88069453	AX-87923722	1	17	Contig_171606	2210	RNA-SEQ
Affx-87916795	AX-87880379	1	17	Contig_022727	19595	RRL
Affx-87916829	AX-87880263	1	17	Contig_022752	5286	RNA-SEQ
Affx-88049555	AX-87884463	1	17	Contig_136525	2264	RRL
Affx-87925401	AX-87879041	1	17	Contig_026943	419	RNA-SEQ
Affx-87884334	AX-87897759	1	17	Contig_009151	13553	RNA-SEQ
Affx-87860062	AX-87890515	1	17	Contig_001858	2902	RAD
Affx-87915135	AX-87893799	1	17	Contig_021935	5633	RAD
Affx-87893165	AX-87882958	1	17	Contig_012408	1670	RRL
Affx-87961638	AX-87888627	1	17	Contig_048191	5522	RRL
Affx-87867869	AX-87875844	1	17	Contig_003830	18765	RRL
Affx-88125567	AX-87915252	1	17	Contig_053773	12886	RRL_Linkage_map
Affx-87879141	AX-87887825	1	17	Contig_007363	8008	RRL
Affx-88108040	AX-87916423	1	17	Contig_361738	787	RNA-SEQ
Affx-88110501	AX-87889113	1	17	Contig_381423	245	RNA-SEQ
Affx-87865549	AX-87885155	1	17	Contig_003210	497	RAD
Affx-87873297	AX-87895174	1	17	Contig_005516	13646	RNA-SEQ
Affx-87886624	AX-87917605	1	17	Contig_009985	13344	RAD
Affx-88008134	AX-87879064	1	17	Contig_086294	6080	RAD
Affx-87880894	AX-87883399	1	17	Contig_007925	10122	RNA-SEQ
Affx-87980856	AX-87882738	1	17	Contig_062655	7154	RNA-SEQ
Affx-88031209	AX-87906352	1	17	Contig_111679	5868	RNA-SEQ
Affx-87877436	AX-87922485	1	17	Contig_006808	1591	RRL
Affx-87959527	AX-87883391	1	17	Contig_046770	3755	RNA-SEQ
Affx-87916828	AX-87884111	1	17	Contig_022752	1182	RRL
Affx-87899173	AX-87903564	1	17	Contig_014742	13948	RRL
Affx-87977932	AX-87883107	1	17	Contig_060078	983	RNA-SEQ
Affx-87863860	AX-87889500	1	17	Contig_002788	2843	RRL
Affx-88122623	AX-87883845	1	17	Contig_079874	76	Linkage_map
Affx-88011647	AX-87912991	1	17	Contig_090115	1921	RNA-SEQ
Affx-87987745	AX-87906807	1	17	Contig_067719	3706	RRL
Affx-88019669	AX-87887460	1	17	Contig_097954	8541	RNA-SEQ
Affx-88084852	AX-87898740	1	17	Contig_212096	485	RNA-SEQ
Affx-88026136	AX-87874737	1	17	Contig_106126	3141	RNA-SEQ
Affx-88077031	AX-87880665	1	17	Contig_193577	4262	RNA-SEQ
Affx-87912601	AX-87906797	1	17	Contig_020791	4603	RNA-SEQ
Affx-87949902	AX-87903942	1	17	Contig_040506	7493	RNA-SEQ
Affx-87973662	AX-87903080	1	17	Contig_056710	2333	RRL
Affx-88013970	AX-87908968	1	17	Contig_092326	7176	RNA-SEQ
Affx-88095468	AX-87879927	1	17	Contig_251763	2007	RNA-SEQ
Affx-88079968	AX-87911713	1	17	Contig_201013	699	RRL
Affx-88009786	AX-87892251	1	17	Contig_088074	3296	RRL
Affx-88103837	AX-87875510	1	17	Contig_285973	1078	RAD
Affx-88042837	AX-87874372	1	17	Contig_127299	2593	RRL
Affx-87964599	AX-87878534	1	17	Contig_050456	9663	RRL
Affx-88125202	AX-87892759	1	17	Contig_006898	12929	Linkage_map
Affx-88033265	AX-87921235	1	17	Contig_113939	536	RRL
Affx-87904708	AX-87921180	1	17	Contig_017148	31072	RNA-SEQ
Affx-88123012	AX-87908981	1	17	Contig_027968	3312	Linkage_map
Affx-88115230	AX-87883114	1	17	Contig_419557	1588	RRL
Affx-87940575	AX-87875779	1	17	Contig_035221	3399	RRL
Affx-88122281	AX-87878911	1	17	Contig_047347	10568	Linkage_map
Affx-88066551	AX-87914523	1	17	Contig_166548	2109	RRL
Affx-87872785	AX-87882361	1	17	Contig_005372	16993	RRL
Affx-88070191	AX-87878488	1	17	Contig_172834	471	RRL
Affx-88108593	AX-87893823	1	17	Contig_365925	667	RRL
Affx-88052397	AX-87896162	1	17	Contig_140573	2433	RNA-SEQ
Affx-88113028	AX-87875574	1	17	Contig_398826	371	RRL_RNA-SEQ
Affx-88033801	AX-87888222	1	17	Contig_114533	2432	RRL
Affx-87990666	AX-87905194	1	17	Contig_069970	3412	RRL
Affx-88109717	AX-87916071	1	17	Contig_374537	506	RNA-SEQ
Affx-87946954	AX-87912499	1	17	Contig_038754	6206	RRL
Affx-87983609	AX-87910192	1	17	Contig_064653	1009	RNA-SEQ
Affx-87959978	AX-87880898	1	17	Contig_047137	858	RRL
Affx-87976945	AX-87908534	1	17	Contig_059237	4136	RRL
Affx-88070194	AX-87882674	1	17	Contig_172835	643	RAD
Affx-87956396	AX-87909558	1	17	Contig_044809	1579	RRL
Affx-87946953	AX-87902747	1	17	Contig_038754	2187	RRL
Affx-87946572	AX-87883166	1	17	Contig_038569	9227	RRL
Affx-87919304	AX-87876208	1	17	Contig_024032	12235	RRL
Affx-87985011	AX-87912109	1	17	Contig_065649	2769	RNA-SEQ
Affx-87882437	AX-87922960	1	17	Contig_008470	12217	RRL
Affx-87961474	AX-87875804	1	17	Contig_048074	17212	RAD
Affx-88079305	AX-87922818	1	17	Contig_199320	880	RRL
Affx-87884050	AX-87922897	1	17	Contig_009037	18134	RNA-SEQ
Affx-87896163	AX-87911874	1	17	Contig_013631	11176	RAD
Affx-88101655	AX-87921496	1	17	Contig_274238	560	RNA-SEQ
Affx-87858450	AX-87897559	1	17	Contig_001471	22896	RAD
Affx-87886553	AX-87883182	1	17	Contig_009952	9328	RRL
Affx-87921185	AX-87915747	1	17	Contig_024981	2838	RRL
Affx-88068437	AX-87904106	1	17	Contig_169815	1986	RNA-SEQ
Affx-88041437	AX-87905946	1	17	Contig_125064	3270	RNA-SEQ
Affx-87925899	AX-87904799	1	17	Contig_027195	4851	RRL
Affx-87916542	AX-87911203	1	17	Contig_022613	1855	RNA-SEQ
Affx-88116270	AX-87911116	1	17	Contig_430601	322	RAD
Affx-87897183	AX-87921678	1	17	Contig_014005	20260	RAD
Affx-88084187	AX-87902324	1	17	Contig_210510	212	RNA-SEQ
Affx-88037437	AX-87893181	1	17	Contig_118761	367	RNA-SEQ
Affx-87939677	AX-87918945	1	17	Contig_034653	9311	RRL
Affx-87904630	AX-87888463	1	17	Contig_017108	3237	RRL
Affx-88019822	AX-87894088	1	17	Contig_098154	2876	RAD
Affx-88008819	AX-87876861	1	17	Contig_086967	8657	RRL
Affx-87855698	AX-87886705	1	17	Contig_000884	47973	RAD
Affx-87857341	AX-87883837	1	17	Contig_001222	17206	RRL
Affx-87971353	AX-87874773	1	17	Contig_055288	2598	RNA-SEQ
Affx-88087611	AX-87911685	1	17	Contig_218924	3222	RNA-SEQ
Affx-88111192	AX-87895260	1	17	Contig_386576	629	RAD
Affx-87932776	AX-87910971	1	17	Contig_030894	9922	RAD
Affx-87926942	AX-87877626	1	17	Contig_027736	4329	RNA-SEQ
Affx-87934964	AX-87900721	1	17	Contig_031944	5106	RRL
Affx-88083818	AX-87922051	1	17	Contig_209666	1142	RNA-SEQ
Affx-88036645	AX-87921895	1	17	Contig_117857	4152	RNA-SEQ
Affx-88045256	AX-87921987	1	17	Contig_130615	4985	RRL
Affx-87915769	AX-87875962	1	17	Contig_022241	588	RRL
Affx-88019508	AX-87883498	1	17	Contig_097813	6193	RAD
Affx-88074851	AX-87893890	1	17	Contig_187374	724	RRL
Affx-87882125	AX-87901397	1	17	Contig_008368	22010	RAD
Affx-87890009	AX-87922834	1	17	Contig_011216	25838	RRL
Affx-87899467	AX-87919821	1	17	Contig_014880	399	RNA-SEQ
Affx-87868803	AX-87904231	1	17	Contig_004090	727	RRL
Affx-87909815	AX-87878507	1	17	Contig_019488	6340	RNA-SEQ
Affx-87966459	AX-87887622	1	17	Contig_051904	10566	RAD
Affx-87972062	AX-87911760	1	17	Contig_055724	6030	RRL
Affx-88019678	AX-87882194	1	17	Contig_097968	6223	RRL
Affx-88093474	AX-87917658	1	17	Contig_244805	274	RNA-SEQ
Affx-88094750	AX-87888278	1	17	Contig_249146	87	RNA-SEQ
Affx-88006318	AX-87905599	1	17	Contig_084176	4027	RAD
Affx-88065388	AX-87884523	1	17	Contig_164865	2774	RRL
Affx-87899264	AX-87880648	1	17	Contig_014789	3634	RRL
Affx-88045257	AX-87919988	1	17	Contig_130615	5365	RRL
Affx-88052942	AX-87911790	1	17	Contig_141399	659	RNA-SEQ
Affx-87940051	AX-87918569	1	17	Contig_034891	11701	RNA-SEQ
Affx-88001342	AX-87920503	1	17	Contig_079747	519	RRL
Affx-88084935	AX-87921189	1	17	Contig_212341	339	RRL
Affx-87918769	AX-87907942	1	17	Contig_023745	11586	RAD
Affx-87898412	AX-87875806	1	17	Contig_014448	13451	RNA-SEQ
Affx-87993516	AX-87914637	1	17	Contig_072769	2633	RRL
Affx-87957793	AX-87877686	1	17	Contig_045668	10327	RRL
Affx-88042852	AX-87885035	1	17	Contig_127336	2026	RRL
Affx-87927499	AX-87909218	1	17	Contig_028020	10569	RRL
Affx-88033745	AX-87910773	1	17	Contig_114487	1405	RRL
Affx-87969299	AX-87884112	1	17	Contig_053844	1119	RAD
Affx-87863689	AX-87901919	1	17	Contig_002745	31672	RRL
Affx-87896959	AX-87874744	1	17	Contig_013929	1976	RRL
Affx-88005492	AX-87874358	1	17	Contig_083384	3814	RRL
Affx-88059198	AX-87895776	1	17	Contig_154153	5734	RNA-SEQ
Affx-88083564	AX-87876721	1	17	Contig_209031	723	RAD
Affx-87896501	AX-87893086	1	17	Contig_013778	30534	RRL
Affx-87966773	AX-87880920	1	17	Contig_052158	8234	RAD
Affx-87895898	AX-87904099	1	17	Contig_013535	5585	RRL
Affx-87906377	AX-87914934	1	17	Contig_017794	22875	RNA-SEQ
Affx-87972058	AX-87902310	1	17	Contig_055721	884	RRL
Affx-87877557	AX-87913115	1	17	Contig_006849	1638	RRL
Affx-87907524	AX-87894082	1	17	Contig_018291	2489	RNA-SEQ
Affx-87867685	AX-87876787	1	17	Contig_003778	16481	RNA-SEQ
Affx-87895891	AX-87879606	1	17	Contig_013530	20897	RRL
Affx-87960667	AX-87895837	1	17	Contig_047562	2665	RAD
Affx-87919260	AX-87875444	1	17	Contig_024002	7657	RRL
Affx-87896672	AX-87906102	1	17	Contig_013842	8459	RNA-SEQ
Affx-87917525	AX-87895701	1	17	Contig_023095	5134	RRL
Affx-87970041	AX-87879747	1	17	Contig_054304	5691	RRL
Affx-87916269	AX-87883823	1	17	Contig_022481	9545	RAD
Affx-87950167	AX-87920706	1	17	Contig_040741	2968	RNA-SEQ
Affx-88125146	AX-87886009	1	17	Contig_095571	4271	Linkage_map
Affx-88009794	AX-87916775	1	17	Contig_088085	10548	RNA-SEQ
Affx-88078013	AX-87898149	1	17	Contig_196140	1360	RNA-SEQ
Affx-87896496	AX-87922423	1	17	Contig_013775	12693	RRL
Affx-87892585	AX-87891382	1	17	Contig_012148	12365	RAD
Affx-87950661	AX-87903087	1	17	Contig_041077	9363	RRL
Affx-87868802	AX-87906299	1	17	Contig_004090	4934	RAD_RNA-SEQ
Affx-87959079	AX-87915701	1	17	Contig_046515	3521	RAD
Affx-87971359	AX-87907018	1	17	Contig_055288	741	RRL
Affx-88062869	AX-87876720	1	17	Contig_160724	956	RRL
Affx-87871492	AX-87901584	1	17	Contig_004906	24793	RRL
Affx-87868801	AX-87911031	1	17	Contig_004090	20870	RRL
Affx-88068431	AX-87883919	1	17	Contig_169810	1710	RRL
Affx-87974490	AX-87895404	1	17	Contig_057248	849	RRL
Affx-87956435	AX-87897297	1	17	Contig_044836	9521	RAD
Affx-87874229	AX-87886875	1	17	Contig_005795	22560	RRL
Affx-87878384	AX-87874016	1	17	Contig_007086	22844	RRL
Affx-87891730	AX-87920544	1	17	Contig_011804	13525	RRL
Affx-87947992	AX-87912927	1	17	Contig_039357	9353	RRL
Affx-87945014	AX-87880514	1	17	Contig_037754	11156	RRL
Affx-88025518	AX-87915591	1	17	Contig_105237	10851	RNA-SEQ
Affx-87920484	AX-87899988	1	17	Contig_024695	13929	RRL
Affx-87881030	AX-87904756	1	17	Contig_007970	12085	RRL
Affx-87958763	AX-87893639	1	17	Contig_046299	5899	RRL
Affx-87967940	AX-87873876	1	17	Contig_052926	5384	RNA-SEQ
Affx-88123444	AX-87922122	1	17	Contig_368530	314	Linkage_map
Affx-88036715	AX-87882407	1	17	Contig_117958	1405	RRL
Affx-87950169	AX-87907090	1	17	Contig_040741	8100	RAD
Affx-87914929	AX-87882063	1	17	Contig_021826	8649	RRL
Affx-87897256	AX-87902230	1	17	Contig_014024	31288	RNA-SEQ
Affx-88094329	AX-87907696	1	17	Contig_247736	660	RRL
Affx-88049579	AX-87922309	1	17	Contig_136563	1082	RAD
Affx-87890709	AX-87900115	1	17	Contig_011488	2854	RNA-SEQ
Affx-87890000	AX-87898168	1	17	Contig_011215	5539	RAD
Affx-87877565	AX-87896475	1	17	Contig_006849	6502	RRL
Affx-87987962	AX-87895639	1	17	Contig_067891	233	RRL
Affx-87897081	AX-87882428	1	17	Contig_013972	14759	RNA-SEQ
Affx-88022246	AX-87911365	1	17	Contig_100919	4929	RRL
Affx-88123736	AX-87914698	1	17	Contig_214432	1024	Linkage_map
Affx-88084188	AX-87907000	1	17	Contig_210510	2257	RNA-SEQ
Affx-88018671	AX-87885608	1	17	Contig_096961	1777	RNA-SEQ
Affx-88018673	AX-87905248	1	17	Contig_096961	884	RNA-SEQ
Affx-88071424	AX-87882687	1	17	Contig_175629	1397	RNA-SEQ
Affx-88054592	AX-87898703	1	17	Contig_144088	2770	RNA-SEQ
Affx-88020294	AX-87900356	1	17	Contig_098633	788	RNA-SEQ
Affx-87935143	AX-87896346	1	17	Contig_032030	6086	RAD_RRL
Affx-88067610	AX-87896172	1	17	Contig_168310	769	RRL
Affx-88108345	AX-87876938	1	17	Contig_363810	537	RNA-SEQ
Affx-87974326	AX-87917802	1	17	Contig_057120	2510	RNA-SEQ
Affx-87877559	AX-87889237	1	17	Contig_006849	17801	RNA-SEQ
Affx-88095814	AX-87881676	1	17	Contig_253055	1474	RRL_RNA-SEQ
Affx-88112404	AX-87920849	1	17	Contig_395295	613	RNA-SEQ
Affx-87989469	AX-87894545	1	17	Contig_068973	1807	RRL
Affx-88076057	AX-87889492	1	17	Contig_191315	2057	RNA-SEQ
Affx-87868709	AX-87903856	1	17	Contig_004061	15425	RNA-SEQ
Affx-88103487	AX-87917248	1	17	Contig_283213	1621	RNA-SEQ
Affx-88124261	AX-87882956	1	17	Contig_031833	10430	Linkage_map
Affx-88071981	AX-87905045	1	17	Contig_177091	1359	RNA-SEQ
Affx-88020322	AX-87935014	1	17	Contig_098669	5468	RNA-SEQ
Affx-87911751	AX-87964593	1	17	Contig_020460	13075	RNA-SEQ
Affx-88036561	AX-87954994	1	17	Contig_117744	4753	RAD
Affx-87903396	AX-87949573	1	17	Contig_016624	9066	RNA-SEQ
Affx-87885434	AX-87948394	1	17	Contig_009546	18118	RNA-SEQ
Affx-87899766	AX-87965956	1	17	Contig_015008	9236	RNA-SEQ
Affx-87970882	AX-87945638	1	17	Contig_054960	5184	RNA-SEQ
Affx-88088703	AX-87937158	1	17	Contig_222880	911	RAD
Affx-88033365	AX-87955417	1	17	Contig_114079	2800	RRL
Affx-87962570	AX-87935138	1	17	Contig_048908	7605	RNA-SEQ
Affx-88107728	AX-87954815	1	17	Contig_359327	454	RNA-SEQ
Affx-88104434	AX-87924794	1	17	Contig_289821	2054	RNA-SEQ
Affx-87967627	AX-87965303	1	17	Contig_052732	10614	RNA-SEQ
Affx-88026900	AX-87934765	1	17	Contig_107111	3604	RRL
Affx-87925424	AX-87964890	1	17	Contig_026958	15373	RAD
Affx-88027764	AX-87929429	1	17	Contig_107976	799	RRL
Affx-88043090	AX-87933355	1	17	Contig_127739	704	RRL
Affx-88025543	AX-87934011	1	17	Contig_105275	9600	RAD
Affx-87957400	AX-87965343	1	17	Contig_045443	6238	RAD
Affx-87897425	AX-87961569	1	17	Contig_014095	7584	RAD
Affx-87892094	AX-87963526	1	17	Contig_011937	2916	RRL
Affx-88075168	AX-87956333	1	17	Contig_188313	1054	RAD
Affx-88037584	AX-87973147	1	17	Contig_118953	1674	RRL
Affx-87956461	AX-87962724	1	17	Contig_044850	9562	RRL
Affx-88021234	AX-87966782	1	17	Contig_099637	2946	RNA-SEQ
Affx-87961095	AX-87939362	1	17	Contig_047824	2757	RRL
Affx-88009258	AX-87931300	1	17	Contig_087426	3962	RNA-SEQ
Affx-87916775	AX-87942662	1	17	Contig_022718	6317	RNA-SEQ
Affx-87969993	AX-87956229	1	17	Contig_054284	3880	RAD
Affx-88033800	AX-87948574	1	17	Contig_114531	14726	RNA-SEQ
Affx-87946014	AX-87968103	1	17	Contig_038293	5537	RNA-SEQ
Affx-88108112	AX-87959472	1	17	Contig_362150	1079	RRL
Affx-88065687	AX-87958346	1	17	Contig_165366	2729	RRL
Affx-87959752	AX-87948582	1	17	Contig_047001	1036	RRL
Affx-87922469	AX-87952497	1	17	Contig_025594	15627	RAD
Affx-88092612	AX-87954416	1	17	Contig_242632	3252	RRL
Affx-87969397	AX-87974750	1	17	Contig_053889	90	RRL
Affx-88081873	AX-87961681	1	17	Contig_205453	2094	RNA-SEQ
Affx-87897799	AX-87938570	1	17	Contig_014211	6831	RAD
Affx-88103801	AX-87961699	1	17	Contig_285660	416	RNA-SEQ
Affx-87931466	AX-87948638	1	17	Contig_030223	10146	RRL
Affx-88098958	AX-87968961	1	17	Contig_264057	622	RNA-SEQ
Affx-87853110	AX-87942020	1	17	Contig_000361	47300	RNA-SEQ
Affx-88075360	AX-87951972	1	17	Contig_188932	1304	RAD
Affx-88135693	AX-87955193	1	17	Contig_013202	17873	RNA-SEQ
Affx-88067686	AX-87943468	1	17	Contig_168424	590	RNA-SEQ
Affx-88106811	AX-87970544	1	17	Contig_352257	1295	RRL
Affx-88124242	AX-87949381	1	17	Contig_106707	3326	Linkage_map
Affx-88123097	AX-87928111	1	17	Contig_116857	2531	Linkage_map
Affx-87935272	AX-87929060	1	17	Contig_032091	1079	RRL_RNA-SEQ
Affx-87993455	AX-87959155	1	17	Contig_072745	9444	RNA-SEQ
Affx-88036562	AX-87944838	1	17	Contig_117744	5332	RAD
Affx-88095129	AX-87942177	1	17	Contig_250561	1157	RRL
Affx-88100701	AX-87954622	1	17	Contig_270793	6387	RRL
Affx-87909059	AX-87928020	1	17	Contig_019049	10860	RNA-SEQ
Affx-88026537	AX-87971662	1	17	Contig_106571	1669	RRL
Affx-87864269	AX-87973631	1	17	Contig_002877	7447	RNA-SEQ
Affx-87899765	AX-87939692	1	17	Contig_015008	9149	RNA-SEQ
Affx-87876552	AX-87933087	1	17	Contig_006549	10812	RRL
Affx-88052919	AX-87972447	1	17	Contig_141361	1115	RRL
Affx-88049809	AX-87926457	1	17	Contig_136797	3887	RRL
Affx-88029190	AX-87950892	1	17	Contig_109512	2005	RNA-SEQ
Affx-87942046	AX-87970558	1	17	Contig_036250	1912	RRL
Affx-87940705	AX-87959815	1	17	Contig_035326	8529	RRL
Affx-87877854	AX-87960332	1	17	Contig_006932	19486	RAD
Affx-87993609	AX-87934690	1	17	Contig_072841	4272	RNA-SEQ
Affx-87979452	AX-87931059	1	17	Contig_061415	9300	RNA-SEQ
Affx-88051357	AX-87939766	1	17	Contig_139061	3058	RRL_RNA-SEQ
Affx-88009747	AX-87927794	1	17	Contig_088033	1247	RRL
Affx-87856677	AX-87952820	1	17	Contig_001065	8057	RNA-SEQ
Affx-87960875	AX-87941434	1	17	Contig_047688	4915	RAD
Affx-88047777	AX-87930840	1	17	Contig_134078	6177	RNA-SEQ
Affx-87852883	AX-87959210	1	17	Contig_000323	13237	RNA-SEQ
Affx-88091376	AX-87928628	1	17	Contig_237197	3516	RAD
Affx-87931055	AX-87963954	1	17	Contig_029993	10197	RRL
Affx-88014155	AX-87945239	1	17	Contig_092533	1513	RRL
Affx-87941431	AX-87933204	1	17	Contig_035832	4859	RRL
Affx-87901908	AX-87927782	1	17	Contig_015977	12301	RNA-SEQ
Affx-87902395	AX-87951460	1	17	Contig_016213	17505	RRL
Affx-88057076	AX-87974080	1	17	Contig_149587	1851	RAD
Affx-88112967	AX-87942534	1	17	Contig_398507	236	RNA-SEQ
Affx-88033858	AX-87961575	1	17	Contig_114599	2901	RNA-SEQ
Affx-88085613	AX-87929070	1	17	Contig_213919	411	RRL
Affx-88051505	AX-87937931	1	17	Contig_139213	1401	RRL
Affx-87949886	AX-87947903	1	17	Contig_040486	753	RNA-SEQ
Affx-87879355	AX-87975073	1	17	Contig_007451	851	RNA-SEQ
Affx-88059266	AX-87928703	1	17	Contig_154299	1855	RRL
Affx-88103849	AX-87970477	1	17	Contig_286062	1908	RAD
Affx-88076309	AX-87926531	1	17	Contig_192198	3809	RRL
Affx-87863861	AX-87946625	1	17	Contig_002788	4223	RRL
Affx-87878245	AX-87929993	1	17	Contig_007052	6861	RRL
Affx-88012148	AX-87936235	1	17	Contig_090568	371	RRL
Affx-88011056	AX-87929684	1	17	Contig_089546	2667	RRL
Affx-87857597	AX-87949486	1	17	Contig_001285	16115	RRL
Affx-87854601	AX-87971598	1	17	Contig_000651	4128	RAD
Affx-87973663	AX-87940977	1	17	Contig_056710	2856	RRL
Affx-87993245	AX-87952704	1	17	Contig_072529	8269	RNA-SEQ
Affx-87956240	AX-87963962	1	17	Contig_044685	5303	RNA-SEQ
Affx-88086119	AX-87928357	1	17	Contig_215055	2506	RRL
Affx-87993153	AX-87956252	1	17	Contig_072448	707	RNA-SEQ
Affx-87987674	AX-87968021	1	17	Contig_067657	445	RRL
Affx-87852802	AX-87938403	1	17	Contig_000300	45516	RNA-SEQ
Affx-87907053	AX-87927605	1	17	Contig_018092	8965	RRL
Affx-87941861	AX-87960621	1	17	Contig_036126	9343	RNA-SEQ
Affx-87980620	AX-87974066	1	17	Contig_062438	9720	RRL
Affx-87901043	AX-87948409	1	17	Contig_015553	13252	RRL_Linkage_map
Affx-87911283	AX-87925007	1	17	Contig_020232	19860	RNA-SEQ
Affx-88042560	AX-87928340	1	17	Contig_126820	2800	RNA-SEQ
Affx-88011061	AX-87928613	1	17	Contig_089547	13150	RNA-SEQ
Affx-88121476	AX-87952738	1	17	Contig_554131	121	RAD
Affx-88068194	AX-87934234	1	17	Contig_169287	727	RRL
Affx-88111658	AX-87945097	1	17	Contig_390078	626	RNA-SEQ
Affx-88024981	AX-87962969	1	17	Contig_104536	6625	RNA-SEQ
Affx-87890725	AX-87948188	1	17	Contig_011489	7322	RNA-SEQ
Affx-88010034	AX-87971866	1	17	Contig_088367	3295	RRL
Affx-87960386	AX-87965781	1	17	Contig_047396	6546	RRL
Affx-88025352	AX-87943540	1	17	Contig_105000	3067	RRL
Affx-87964240	AX-87943484	1	17	Contig_050162	6086	RNA-SEQ
Affx-88020033	AX-87929394	1	17	Contig_098393	4247	RRL
Affx-88006419	AX-87963378	1	17	Contig_084301	6191	RAD
Affx-88041245	AX-87955870	1	17	Contig_124759	7906	RNA-SEQ
Affx-87965536	AX-87965475	1	17	Contig_051204	16919	RNA-SEQ
Affx-88119244	AX-87965631	1	17	Contig_458897	9746	RRL
Affx-87897427	AX-87962838	1	17	Contig_014097	10739	RNA-SEQ
Affx-88067086	AX-87961472	1	17	Contig_167402	2750	RNA-SEQ
Affx-87897622	AX-87960992	1	17	Contig_014149	9466	RRL
Affx-88032026	AX-87933898	1	17	Contig_112616	3449	RAD
Affx-87854261	AX-87972686	1	17	Contig_000582	4227	RNA-SEQ
Affx-88051026	AX-87954291	1	17	Contig_138581	1645	RNA-SEQ
Affx-88041079	AX-87947075	1	17	Contig_124509	8899	RNA-SEQ
Affx-87868712	AX-87956318	1	17	Contig_004061	8319	RNA-SEQ
Affx-87974606	AX-87972451	1	17	Contig_057339	1777	RNA-SEQ
Affx-88049314	AX-87970526	1	17	Contig_136250	1827	RRL
Affx-87880012	AX-87959658	1	17	Contig_007665	10489	RRL
Affx-88118343	AX-87967735	1	17	Contig_451148	541	RRL
Affx-87893750	AX-87954168	1	17	Contig_012656	19072	RNA-SEQ
Affx-87854259	AX-87927273	1	17	Contig_000582	35638	RRL
Affx-87974681	AX-87954160	1	17	Contig_057380	4884	RNA-SEQ
Affx-88101198	AX-87964181	1	17	Contig_272512	1128	RAD
Affx-87871613	AX-87956007	1	17	Contig_004956	12266	RNA-SEQ
Affx-88051376	AX-87944522	1	17	Contig_139078	4655	RNA-SEQ
Affx-88098470	AX-87937309	1	17	Contig_262597	2051	RNA-SEQ
Affx-87933104	AX-87927243	1	17	Contig_031037	7253	RNA-SEQ
Affx-87939637	AX-87956845	1	17	Contig_034643	7284	RAD
Affx-88086073	AX-87942744	1	17	Contig_214912	1153	RAD_RRL
Affx-87870781	AX-87938063	1	17	Contig_004718	16000	RRL
Affx-87921806	AX-87925055	1	17	Contig_025262	2869	RRL
Affx-88103381	AX-87975501	1	17	Contig_282377	1237	RNA-SEQ
Affx-88014708	AX-87939726	1	17	Contig_093033	4686	RRL
Affx-87970678	AX-87941917	1	17	Contig_054812	8507	RRL
Affx-87917867	AX-87944637	1	17	Contig_023260	12508	RRL
Affx-87962571	AX-87926442	1	17	Contig_048908	8595	RNA-SEQ
Affx-88061734	AX-87953154	1	17	Contig_158715	3598	RRL
Affx-87907929	AX-87967933	1	17	Contig_018481	9792	RNA-SEQ
Affx-87867865	AX-87937423	1	17	Contig_003830	14792	RAD
Affx-87932753	AX-87960634	1	17	Contig_030884	649	RRL
Affx-87878378	AX-87939396	1	17	Contig_007085	764	RAD
Affx-88047467	AX-87946031	1	17	Contig_133689	7438	RNA-SEQ
Affx-88035494	AX-87968594	1	17	Contig_116572	948	RRL
Affx-87930990	AX-87964406	1	17	Contig_029971	5032	RAD
Affx-87865466	AX-87936322	1	17	Contig_003187	15662	RRL
Affx-87901096	AX-87944653	1	17	Contig_015583	7405	RRL
Affx-87968528	AX-87970015	1	17	Contig_053330	9233	RRL
Affx-87912542	AX-87970012	1	17	Contig_020772	8612	RNA-SEQ
Affx-87856669	AX-87934072	1	17	Contig_001065	2943	RRL
Affx-88066570	AX-87935330	1	17	Contig_166579	2015	RAD
Affx-87985831	AX-87924755	1	17	Contig_066218	8147	RRL
Affx-87984016	AX-87963809	1	17	Contig_064933	4875	RRL
Affx-88002085	AX-87954935	1	17	Contig_080370	550	RRL
Affx-87908839	AX-87944146	1	17	Contig_018959	15557	RAD
Affx-87973494	AX-87972484	1	17	Contig_056610	8992	RAD
Affx-88044999	AX-87933725	1	17	Contig_130230	8579	RRL
Affx-87981099	AX-87924560	1	17	Contig_062846	722	RAD
Affx-88033208	AX-87974231	1	17	Contig_113847	132	RAD
Affx-88068674	AX-87940740	1	17	Contig_170253	835	RNA-SEQ
Affx-87989233	AX-87953137	1	17	Contig_068841	6641	RNA-SEQ
Affx-88040932	AX-87942602	1	17	Contig_124357	6696	RAD
Affx-87948818	AX-87966545	1	17	Contig_039816	16295	RRL
Affx-87921293	AX-87948901	1	17	Contig_025055	4676	RNA-SEQ
Affx-87901909	AX-87926788	1	17	Contig_015977	12721	RNA-SEQ
Affx-88044657	AX-87963891	1	17	Contig_129709	2761	RAD
Affx-88004271	AX-87947585	1	17	Contig_082255	1649	RNA-SEQ
Affx-87855899	AX-87973459	1	17	Contig_000924	17475	RRL
Affx-87947562	AX-87946502	1	17	Contig_039122	876	RRL
Affx-87945868	AX-87969649	1	17	Contig_038217	5903	RAD
Affx-87916496	AX-87949087	1	17	Contig_022587	11119	RRL
Affx-87867868	AX-87964199	1	17	Contig_003830	1805	RRL
Affx-87904705	AX-87932526	1	17	Contig_017148	27473	RNA-SEQ
Affx-88023141	AX-87936049	1	17	Contig_102214	1384	RNA-SEQ
Affx-87896495	AX-87938029	1	17	Contig_013774	2335	RAD
Affx-88044381	AX-87962057	1	17	Contig_129419	8135	RRL
Affx-87986141	AX-87963365	1	17	Contig_066436	2162	RRL
Affx-87875683	AX-87970131	1	17	Contig_006260	3201	RRL
Affx-88095720	AX-87950367	1	17	Contig_252669	609	RAD
Affx-87910566	AX-87974122	1	17	Contig_019878	5673	RNA-SEQ
Affx-87903351	AX-87944570	1	17	Contig_016618	11188	RAD
Affx-88020068	AX-87960620	1	17	Contig_098414	9654	RRL
Affx-88003396	AX-87941622	1	17	Contig_081512	3438	RNA-SEQ
Affx-87896670	AX-87934807	1	17	Contig_013842	1633	RNA-SEQ
Affx-88018674	AX-87945531	1	17	Contig_096961	938	RNA-SEQ
Affx-88055634	AX-87939424	1	17	Contig_146125	2635	RRL
Affx-87933929	AX-87974555	1	17	Contig_031463	2143	RRL
Affx-87924336	AX-87954764	1	17	Contig_026465	9704	RRL
Affx-88026633	AX-87941664	1	17	Contig_106707	8154	RAD
Affx-88082847	AX-87974927	1	17	Contig_207422	471	RNA-SEQ
Affx-88109403	AX-87967433	1	17	Contig_372241	799	RAD
Affx-87991492	AX-87944479	1	17	Contig_070719	4127	RRL
Affx-88102400	AX-87943794	1	17	Contig_277120	1176	RNA-SEQ
Affx-87875938	AX-87937093	1	17	Contig_006351	7475	RNA-SEQ
Affx-87943514	AX-87945509	1	17	Contig_036981	602	RAD
Affx-88094143	AX-87934004	1	17	Contig_247105	390	RRL
Affx-88057917	AX-87932629	1	17	Contig_151449	1596	RAD
Affx-87921191	AX-87974566	1	17	Contig_024987	2776	RAD
Affx-87954083	AX-87956043	1	17	Contig_043486	1914	RRL
Affx-87882854	AX-87941852	1	17	Contig_008611	9274	RNA-SEQ
Affx-88057913	AX-87948543	1	17	Contig_151449	1371	RAD
Affx-88049315	AX-87966183	1	17	Contig_136250	2619	RNA-SEQ
Affx-87927501	AX-87972157	1	17	Contig_028028	10682	RAD
Affx-87904589	AX-87951280	1	17	Contig_017087	3483	RNA-SEQ
Affx-88104847	AX-87957039	1	17	Contig_292342	878	RRL
Affx-88109609	AX-87925669	1	17	Contig_373822	122	RNA-SEQ
Affx-87929118	AX-87959495	1	17	Contig_028923	7086	RRL
Affx-87944810	AX-87974835	1	17	Contig_037639	12897	RRL
Affx-87856356	AX-87971386	1	17	Contig_001022	19451	RNA-SEQ
Affx-87958226	AX-87949713	1	17	Contig_045966	17172	RRL
Affx-88019668	AX-87934552	1	17	Contig_097954	8013	RRL
Affx-88022890	AX-87955282	1	17	Contig_101816	1665	RNA-SEQ
Affx-88022924	AX-87945045	1	17	Contig_101863	2548	RNA-SEQ
Affx-88016935	AX-87957833	1	17	Contig_095189	1155	RRL
Affx-87935144	AX-87944551	1	17	Contig_032030	6260	RAD
Affx-87966661	AX-87941994	1	17	Contig_052089	5902	RRL
Affx-87953781	AX-87935903	1	17	Contig_043284	3761	RRL
Affx-87918256	AX-87954941	1	17	Contig_023484	11612	RNA-SEQ
Affx-87970042	AX-87938329	1	17	Contig_054304	6041	RRL
Affx-87996961	AX-87960594	1	17	Contig_075801	9497	RNA-SEQ
Affx-87874230	AX-87944507	1	17	Contig_005795	22586	RRL
Affx-87948637	AX-87935875	1	17	Contig_039729	8017	RRL
Affx-87897181	AX-87925166	1	17	Contig_014005	19622	RAD_RNA-SEQ
Affx-88034605	AX-87931674	1	17	Contig_115580	3112	RRL
Affx-87970352	AX-87965962	1	17	Contig_054552	5125	RRL
Affx-88124395	AX-87958589	1	17	Contig_006700	10352	Linkage_map
Affx-87913912	AX-87969262	1	17	Contig_021370	8059	RRL
Affx-87893035	AX-87937235	1	17	Contig_012351	14798	RRL
Affx-87988980	AX-87939100	1	17	Contig_068649	5942	RNA-SEQ
Affx-87962027	AX-87956389	1	17	Contig_048456	2263	RRL
Affx-87912250	AX-87942836	1	17	Contig_020636	1740	RAD
Affx-87987341	AX-87935401	1	17	Contig_067398	4248	RRL
Affx-87961403	AX-87956999	1	17	Contig_048017	5354	RAD
Affx-87876541	AX-87973932	1	17	Contig_006542	20843	RRL
Affx-88110631	AX-87957550	1	17	Contig_382510	608	RRL
Affx-88099570	AX-87950087	1	17	Contig_266406	504	RRL
Affx-88032598	AX-87952071	1	17	Contig_113263	4715	RNA-SEQ
Affx-87995639	AX-87939188	1	17	Contig_074687	11368	RNA-SEQ
Affx-87973548	AX-87968510	1	17	Contig_056643	1554	RNA-SEQ
Affx-87870469	AX-87970515	1	17	Contig_004635	4656	RRL
Affx-88123668	AX-87951764	1	17	Contig_013778	23213	Linkage_map
Affx-88029828	AX-87973354	1	17	Contig_110173	5379	RAD
Affx-88071426	AX-87936914	1	17	Contig_175629	1730	RNA-SEQ
Affx-87990383	AX-87939096	1	17	Contig_069664	8655	RRL
Affx-87970673	AX-87947427	1	17	Contig_054811	12789	RRL
Affx-87935205	AX-87945031	1	17	Contig_032055	11513	RRL
Affx-87974153	AX-87941829	1	17	Contig_057004	2514	RNA-SEQ
Affx-87917518	AX-87953613	1	17	Contig_023095	2572	RRL
Affx-87884930	AX-87933782	1	17	Contig_009402	20295	RRL
Affx-88122496	AX-87971135	1	17	Contig_131502	5999	Linkage_map
Affx-87858059	AX-87931692	1	17	Contig_001374	30043	RNA-SEQ
Affx-88111440	AX-87952248	1	17	Contig_388447	735	RAD
Affx-88117875	AX-87971548	1	17	Contig_445895	1183	RNA-SEQ
Affx-87898073	AX-87945008	1	17	Contig_014328	1539	RNA-SEQ
Affx-87877742	AX-87938955	1	17	Contig_006904	10766	RRL
Affx-88071322	AX-87932836	1	17	Contig_175309	515	RNA-SEQ
Affx-88004241	AX-87962445	1	17	Contig_082223	1897	RNA-SEQ
Affx-88111656	AX-87953209	1	17	Contig_390078	208	RNA-SEQ
Affx-88001453	AX-87928689	1	17	Contig_079874	545	RNA-SEQ
Affx-87947991	AX-87950471	1	17	Contig_039357	1210	RRL
Affx-88108017	AX-87924617	1	17	Contig_361572	1113	RAD
Affx-87907819	AX-87936463	1	17	Contig_018432	8231	RNA-SEQ
Affx-88037168	AX-87962792	1	17	Contig_118440	3476	RAD
Affx-87972061	AX-87927560	1	17	Contig_055724	5569	RRL
Affx-87874959	AX-87936541	1	17	Contig_006027	19101	RRL
Affx-88100725	AX-87956342	1	17	Contig_270861	658	RAD
Affx-87927502	AX-87973324	1	17	Contig_028028	7898	RNA-SEQ
Affx-87903744	AX-87936015	1	17	Contig_016764	12524	RAD
Affx-88118088	AX-87948355	1	17	Contig_448376	990	RRL
Affx-87954097	AX-87971563	1	17	Contig_043512	4236	RRL
Affx-87953811	AX-87963931	1	17	Contig_043303	8058	RNA-SEQ
Affx-88083496	AX-87935955	1	17	Contig_208886	668	RRL
Affx-87889147	AX-87963123	1	17	Contig_010896	14176	RRL
Affx-88100724	AX-87948591	1	17	Contig_270861	361	RAD
Affx-87923713	AX-87963540	1	17	Contig_026169	4558	RRL
Affx-88005323	AX-87945151	1	17	Contig_083205	1885	RNA-SEQ
Affx-87959357	AX-87945313	1	17	Contig_046676	2199	RRL
Affx-88069324	AX-87935136	1	17	Contig_171418	1255	RNA-SEQ
Affx-87994624	AX-87973839	1	17	Contig_073761	1169	RNA-SEQ
Affx-88053093	AX-87960570	1	17	Contig_141649	3416	RRL
Affx-88058147	AX-87925943	1	17	Contig_151912	2671	RNA-SEQ
Affx-87907145	AX-87955823	1	17	Contig_018132	7615	RRL
Affx-87884325	AX-87954800	1	17	Contig_009147	16750	RRL
Affx-87959216	AX-87955658	1	17	Contig_046574	7434	RRL
Affx-87885593	AX-87928293	1	17	Contig_009599	11454	RAD
Affx-88029507	AX-87940142	1	17	Contig_109855	13012	RNA-SEQ
Affx-88129282	AX-87941066	1	17	Contig_086057	6840	RRL
Affx-87851519	AX-87970657	1	17	Contig_000005	57989	RAD
Affx-88002730	AX-87925258	1	17	Contig_080968	826	RRL
Affx-87897182	AX-87926569	1	17	Contig_014005	20131	RAD_RNA-SEQ
Affx-87881716	AX-87965306	1	17	Contig_008198	33691	RRL
Affx-87976521	AX-87951556	1	17	Contig_058893	6745	RRL
Affx-87893851	AX-87974776	1	17	Contig_012697	1795	RNA-SEQ
Affx-88052664	AX-87968452	1	17	Contig_140988	1845	RRL
Affx-88118626	AX-87941031	1	17	Contig_453039	1192	RRL
Affx-87928176	AX-87936181	1	17	Contig_028381	4901	RRL_RNA-SEQ
Affx-87877567	AX-87954850	1	17	Contig_006849	8822	RRL
Affx-87899263	AX-87961352	1	17	Contig_014789	11745	RRL
Affx-87974422	AX-87946503	1	17	Contig_057188	10561	RRL
Affx-88123555	AX-87962864	1	17	Contig_038206	2716	Linkage_map
Affx-87978393	AX-87948296	1	17	Contig_060497	5864	RNA-SEQ
Affx-87967067	AX-87970167	1	17	Contig_052414	1341	RNA-SEQ
Affx-87995863	AX-87958394	1	17	Contig_074927	7406	RRL
Affx-88021550	AX-87960937	1	17	Contig_099993	13057	RNA-SEQ
Affx-87956590	AX-87972624	1	17	Contig_044932	3158	RRL
Affx-88093148	AX-87932927	1	17	Contig_244003	970	RNA-SEQ
Affx-87913683	AX-87966817	1	17	Contig_021262	12867	RAD
Affx-88004057	AX-87929252	1	17	Contig_082083	10478	RNA-SEQ
Affx-87862771	AX-87937820	1	17	Contig_002495	15350	RRL
Affx-87896378	AX-87970251	1	17	Contig_013726	8856	RRL
Affx-87906381	AX-87942384	1	17	Contig_017794	25113	RNA-SEQ
Affx-88032596	AX-87960481	1	17	Contig_113263	1685	RNA-SEQ
Affx-87888474	AX-87942388	1	17	Contig_010611	19866	RNA-SEQ
Affx-88017099	AX-87943987	1	17	Contig_095355	7103	RRL
Affx-88122518	AX-87934028	1	17	Contig_132973	1817	Linkage_map
Affx-87962175	AX-87936442	1	17	Contig_048563	9916	RRL
Affx-88054398	AX-87946483	1	17	Contig_143773	2817	RRL
Affx-87853274	AX-88002554	1	17	Contig_000390	9634	RRL
Affx-88031401	AX-88020525	1	17	Contig_111912	1020	RNA-SEQ
Affx-87962860	AX-87985330	1	17	Contig_049167	11624	RRL
Affx-88022718	AX-88011373	1	17	Contig_101593	10585	RRL
Affx-87915976	AX-88003820	1	17	Contig_022370	1733	RNA-SEQ
Affx-87928534	AX-88019818	1	17	Contig_028581	1194	RRL
Affx-88120867	AX-88009333	1	17	Contig_503930	1123	RNA-SEQ
Affx-88043111	AX-88022429	1	17	Contig_127757	1115	RAD
Affx-87900796	AX-88023252	1	17	Contig_015450	5259	RNA-SEQ
Affx-88064696	AX-87981334	1	17	Contig_163818	4751	RAD
Affx-88131491	AX-87984138	1	17	Contig_036332	1824	RRL
Affx-87979337	AX-88005380	1	17	Contig_061309	7944	RRL
Affx-88064693	AX-87999629	1	17	Contig_163818	4427	RAD
Affx-88114478	AX-88019769	1	17	Contig_412312	1193	RNA-SEQ
Affx-87895054	AX-88013886	1	17	Contig_013186	8529	RNA-SEQ
Affx-87893890	AX-87993595	1	17	Contig_012702	1511	RNA-SEQ
Affx-87996272	AX-87992613	1	17	Contig_075294	2962	RNA-SEQ
Affx-87980876	AX-87984671	1	17	Contig_062671	8430	RRL
Affx-88024997	AX-88018767	1	17	Contig_104543	2146	RRL
Affx-88025541	AX-88010720	1	17	Contig_105275	10466	RAD
Affx-88114729	AX-87997244	1	17	Contig_414669	328	RRL
Affx-87986505	AX-87983003	1	17	Contig_066698	4190	RAD
Affx-87946136	AX-88017145	1	17	Contig_038371	5588	RRL
Affx-88010885	AX-87990210	1	17	Contig_089334	5217	RAD
Affx-87923644	AX-88025784	1	17	Contig_026144	7415	RNA-SEQ
Affx-88031216	AX-88015226	1	17	Contig_111679	6767	RNA-SEQ
Affx-87964801	AX-87995686	1	17	Contig_050647	6785	RRL
Affx-88070644	AX-87976110	1	17	Contig_173642	4208	RRL
Affx-88122564	AX-87985250	1	17	Contig_088241	1608	Linkage_map
Affx-88057535	AX-87983219	1	17	Contig_150680	610	RAD
Affx-87895423	AX-87976552	1	17	Contig_013338	1898	RRL
Affx-87919589	AX-87993384	1	17	Contig_024170	9192	RRL
Affx-88103400	AX-88016847	1	17	Contig_282502	982	RRL
Affx-87923911	AX-88003462	1	17	Contig_026264	6297	RAD
Affx-87985786	AX-88023178	1	17	Contig_066186	1325	RRL
Affx-87908031	AX-88025044	1	17	Contig_018539	17205	RAD
Affx-88057815	AX-88008967	1	17	Contig_151242	1316	RNA-SEQ
Affx-87915979	AX-87984048	1	17	Contig_022370	927	RNA-SEQ
Affx-87981208	AX-87986300	1	17	Contig_062909	5520	RRL
Affx-88122892	AX-87998650	1	17	Contig_037700	6663	Linkage_map
Affx-87917353	AX-88019415	1	17	Contig_023016	4092	RAD
Affx-87968667	AX-88011974	1	17	Contig_053442	3543	RRL
Affx-88002074	AX-88010996	1	17	Contig_080359	3184	RRL
Affx-88078706	AX-87977164	1	17	Contig_197874	943	RNA-SEQ
Affx-87910793	AX-88003094	1	17	Contig_020012	1792	RRL
Affx-87909962	AX-87985442	1	17	Contig_019560	11197	RNA-SEQ
Affx-87982051	AX-87987008	1	17	Contig_063456	658	RRL
Affx-87857644	AX-87976431	1	17	Contig_001293	25894	RRL
Affx-87877647	AX-88025093	1	17	Contig_006875	24545	RNA-SEQ
Affx-88085981	AX-87995213	1	17	Contig_214723	697	RNA-SEQ
Affx-88048200	AX-88010206	1	17	Contig_134732	852	RAD
Affx-88068323	AX-87987868	1	17	Contig_169551	2661	RNA-SEQ
Affx-88001621	AX-87980026	1	17	Contig_080001	5975	RNA-SEQ
Affx-87933147	AX-87985452	1	17	Contig_031057	3023	RRL
Affx-88048270	AX-87989180	1	17	Contig_134833	3751	RRL
Affx-87932268	AX-87996919	1	17	Contig_030594	19352	RRL
Affx-87981023	AX-88001363	1	17	Contig_062787	3249	RRL
Affx-87925269	AX-88019169	1	17	Contig_026880	1239	RNA-SEQ
Affx-88014061	AX-87978917	1	17	Contig_092418	3900	RNA-SEQ
Affx-88078751	AX-88006109	1	17	Contig_197965	131	RRL
Affx-88033878	AX-88007157	1	17	Contig_114630	426	RRL
Affx-87925858	AX-87997268	1	17	Contig_027168	6433	RAD
Affx-88117291	AX-87978491	1	17	Contig_440155	221	RNA-SEQ
Affx-87982507	AX-88018414	1	17	Contig_063801	4648	RRL
Affx-87943143	AX-88006900	1	17	Contig_036768	10817	RRL
Affx-88084117	AX-87999612	1	17	Contig_210355	2896	RRL
Affx-88000398	AX-88018410	1	17	Contig_079009	2567	RRL
Affx-88027647	AX-88012252	1	17	Contig_107831	5478	RNA-SEQ
Affx-88114858	AX-88017324	1	17	Contig_416033	367	RNA-SEQ
Affx-87967556	AX-87978476	1	17	Contig_052685	14386	RNA-SEQ
Affx-88115199	AX-87976612	1	17	Contig_419227	930	RRL
Affx-88037084	AX-87988944	1	17	Contig_118357	597	RAD
Affx-87911133	AX-88018801	1	17	Contig_020162	14127	RNA-SEQ
Affx-88125695	AX-88002239	1	17	Contig_167449	975	Linkage_map
Affx-87910443	AX-87994267	1	17	Contig_019817	6545	RRL
Affx-88022789	AX-87991299	1	17	Contig_101683	2096	RRL
Affx-87968497	AX-87992594	1	17	Contig_053302	50	RNA-SEQ
Affx-87975024	AX-87977733	1	17	Contig_057631	7645	RRL
Affx-87871687	AX-87988437	1	17	Contig_004973	8986	RNA-SEQ
Affx-88076203	AX-87981571	1	17	Contig_191897	3084	RRL
Affx-88084621	AX-87983422	1	17	Contig_211493	1420	RRL
Affx-88067539	AX-87975822	1	17	Contig_168192	1080	RRL
Affx-87896733	AX-88021579	1	17	Contig_013863	7225	RRL
Affx-88016742	AX-87976841	1	17	Contig_094960	1142	RRL
Affx-88052622	AX-87991006	1	17	Contig_140920	535	RRL
Affx-88051990	AX-88007805	1	17	Contig_139963	1979	RNA-SEQ
Affx-87935273	AX-88024522	1	17	Contig_032091	10918	RRL
Affx-88087841	AX-88016983	1	17	Contig_219575	1457	RNA-SEQ
Affx-87937529	AX-87979017	1	17	Contig_033315	24644	RRL
Affx-87931142	AX-87990738	1	17	Contig_030067	12763	RRL
Affx-87879957	AX-88016386	1	17	Contig_007641	6473	RNA-SEQ
Affx-88099779	AX-88010441	1	17	Contig_267123	718	RAD
Affx-88044136	AX-88014757	1	17	Contig_129186	4882	RNA-SEQ
Affx-87943335	AX-88022384	1	17	Contig_036866	992	RNA-SEQ
Affx-87874488	AX-88024469	1	17	Contig_005885	17479	RAD
Affx-88042956	AX-87981192	1	17	Contig_127503	4190	RNA-SEQ
Affx-87885654	AX-88000894	1	17	Contig_009622	15942	RNA-SEQ
Affx-88079626	AX-88011888	1	17	Contig_200136	4536	RRL
Affx-87994893	AX-88009559	1	17	Contig_073961	7160	RNA-SEQ
Affx-88059771	AX-88016774	1	17	Contig_155415	1538	RAD
Affx-87952352	AX-87985422	1	17	Contig_042264	7159	RRL
Affx-88006656	AX-87984129	1	17	Contig_084537	2509	RNA-SEQ
Affx-87961650	AX-87982432	1	17	Contig_048203	8689	RRL
Affx-88029187	AX-87988995	1	17	Contig_109512	1363	RNA-SEQ
Affx-87954230	AX-88022938	1	17	Contig_043608	2168	RRL
Affx-88094322	AX-88006207	1	17	Contig_247697	2854	RNA-SEQ
Affx-87993454	AX-87989357	1	17	Contig_072745	9372	RNA-SEQ
Affx-87905881	AX-87997008	1	17	Contig_017608	4973	RRL
Affx-88042975	AX-87980234	1	17	Contig_127526	5047	RRL_RNA-SEQ
Affx-87930145	AX-87988756	1	17	Contig_029472	7596	RRL
Affx-87909937	AX-88015263	1	17	Contig_019536	8635	RNA-SEQ
Affx-88042016	AX-88013763	1	17	Contig_125993	643	RRL
Affx-87897481	AX-88024429	1	17	Contig_014109	2870	RNA-SEQ
Affx-88009424	AX-87992869	1	17	Contig_087625	7788	RNA-SEQ
Affx-87986405	AX-87981587	1	17	Contig_066629	2571	RNA-SEQ
Affx-87942364	AX-87986444	1	17	Contig_036407	2366	RAD
Affx-88075470	AX-87982466	1	17	Contig_189290	2615	RRL_RNA-SEQ
Affx-88046478	AX-88010051	1	17	Contig_132422	2994	RRL_RNA-SEQ
Affx-88088929	AX-88021888	1	17	Contig_223726	1645	RNA-SEQ
Affx-88002985	AX-88024896	1	17	Contig_081168	1446	RRL
Affx-87909217	AX-87976105	1	17	Contig_019124	6431	RRL
Affx-88030885	AX-87985137	1	17	Contig_111293	413	RRL
Affx-88036536	AX-88015309	1	17	Contig_117724	3031	RNA-SEQ
Affx-88112698	AX-87992321	1	17	Contig_396993	988	RNA-SEQ
Affx-87853063	AX-88011147	1	17	Contig_000351	33045	RNA-SEQ
Affx-87959720	AX-88002210	1	17	Contig_046969	15312	RAD_RRL
Affx-87872624	AX-88025618	1	17	Contig_005338	8024	RRL
Affx-87861315	AX-87984749	1	17	Contig_002159	24847	RNA-SEQ
Affx-88113235	AX-87982554	1	17	Contig_400698	1552	RNA-SEQ
Affx-87986630	AX-87993460	1	17	Contig_066796	6982	RRL
Affx-87880896	AX-88018598	1	17	Contig_007925	18915	RRL
Affx-88106474	AX-87992307	1	17	Contig_349529	451	RNA-SEQ
Affx-87952902	AX-88005051	1	17	Contig_042622	25447	RNA-SEQ
Affx-87926178	AX-87984617	1	17	Contig_027327	7153	RNA-SEQ
Affx-87986509	AX-87983194	1	17	Contig_066698	4824	RAD
Affx-87962509	AX-87983189	1	17	Contig_048854	5724	RNA-SEQ
Affx-87963087	AX-87998373	1	17	Contig_049285	6692	RNA-SEQ
Affx-87911617	AX-87991193	1	17	Contig_020417	16201	RRL
Affx-88132400	AX-88002089	1	17	Contig_009279	14751	RRL
Affx-88088059	AX-88008517	1	17	Contig_220507	595	RNA-SEQ
Affx-87966500	AX-88011602	1	17	Contig_051927	4442	RNA-SEQ
Affx-88011642	AX-88016390	1	17	Contig_090111	4826	RRL
Affx-88021066	AX-87988945	1	17	Contig_099468	4254	RRL
Affx-87981333	AX-88014937	1	17	Contig_062979	1477	RRL
Affx-88021853	AX-88021564	1	17	Contig_100388	3950	RRL
Affx-88099916	AX-88017688	1	17	Contig_267726	109	RRL
Affx-87933537	AX-88012250	1	17	Contig_031260	8201	RRL
Affx-88038534	AX-88007705	1	17	Contig_120263	2830	RRL
Affx-88012123	AX-88003920	1	17	Contig_090536	459	RAD
Affx-88015834	AX-87995223	1	17	Contig_094117	6348	RAD
Affx-87947202	AX-88011002	1	17	Contig_038900	6560	RRL
Affx-87873015	AX-87979435	1	17	Contig_005435	11912	RNA-SEQ
Affx-87917557	AX-88020463	1	17	Contig_023108	5818	RRL
Affx-87857209	AX-88024304	1	17	Contig_001188	853	RAD
Affx-87915786	AX-87985843	1	17	Contig_022249	13143	RAD
Affx-87996056	AX-87985836	1	17	Contig_075116	12576	RNA-SEQ
Affx-87917432	AX-88002464	1	17	Contig_023057	522	RRL
Affx-87969518	AX-87984609	1	17	Contig_053965	327	RNA-SEQ
Affx-88060349	AX-88017887	1	17	Contig_156427	1889	RNA-SEQ
Affx-87915133	AX-88002460	1	17	Contig_021935	5463	RAD
Affx-87896069	AX-88014547	1	17	Contig_013584	22042	RRL
Affx-88075563	AX-87996048	1	17	Contig_189575	2169	RRL
Affx-88010005	AX-87998932	1	17	Contig_088341	8926	RNA-SEQ
Affx-87937875	AX-88019130	1	17	Contig_033530	7072	RRL
Affx-87865379	AX-88001449	1	17	Contig_003164	28418	RNA-SEQ
Affx-87938856	AX-88012025	1	17	Contig_034123	9611	RNA-SEQ
Affx-87872367	AX-88001607	1	17	Contig_005234	22437	RRL
Affx-88059955	AX-88023013	1	17	Contig_155924	2102	RRL
Affx-87916773	AX-87982309	1	17	Contig_022718	4163	RNA-SEQ
Affx-88056639	AX-88008715	1	17	Contig_148683	1552	RRL
Affx-87877858	AX-88017895	1	17	Contig_006932	19968	RAD
Affx-87907568	AX-87982315	1	17	Contig_018311	3704	RRL_RNA-SEQ
Affx-88044855	AX-87990737	1	17	Contig_130006	58	RNA-SEQ
Affx-87854439	AX-88008170	1	17	Contig_000630	42114	RAD
Affx-87903720	AX-88004570	1	17	Contig_016757	14979	RRL
Affx-87953332	AX-88006397	1	17	Contig_042956	12481	RNA-SEQ
Affx-88134740	AX-88014748	1	17	Contig_117593	1160	RRL
Affx-88093367	AX-87995433	1	17	Contig_244400	1832	RRL
Affx-88077920	AX-88001221	1	17	Contig_195914	918	RRL
Affx-87871506	AX-87981183	1	17	Contig_004914	16407	RRL
Affx-88110911	AX-88016137	1	17	Contig_384409	149	RRL
Affx-87959473	AX-87999749	1	17	Contig_046749	3133	RRL
Affx-87931938	AX-87976873	1	17	Contig_030435	1451	RRL_Linkage_map
Affx-87859975	AX-87977800	1	17	Contig_001850	10324	RRL
Affx-88107130	AX-87995446	1	17	Contig_354626	240	RNA-SEQ
Affx-87956765	AX-87989735	1	17	Contig_045031	4250	RNA-SEQ
Affx-87964931	AX-88007106	1	17	Contig_050730	16560	RRL
Affx-88009423	AX-88024524	1	17	Contig_087625	4036	RRL
Affx-87905360	AX-88020004	1	17	Contig_017416	6459	RAD
Affx-88029189	AX-87988892	1	17	Contig_109512	1572	RNA-SEQ
Affx-87853060	AX-88006358	1	17	Contig_000351	22641	RAD
Affx-87959679	AX-88005942	1	17	Contig_046930	12853	RNA-SEQ
Affx-88039077	AX-87988583	1	17	Contig_121080	2007	RRL
Affx-88023496	AX-87990508	1	17	Contig_102621	2610	RRL
Affx-87968570	AX-88015705	1	17	Contig_053364	6236	RNA-SEQ
Affx-88026972	AX-88017310	1	17	Contig_107211	13066	RRL
Affx-87986477	AX-88003000	1	17	Contig_066682	3714	RNA-SEQ
Affx-87959789	AX-87983821	1	17	Contig_047020	11655	RAD_RNA-SEQ
Affx-88079607	AX-87979938	1	17	Contig_200092	5390	RNA-SEQ
Affx-87880122	AX-87997578	1	17	Contig_007703	9259	RRL
Affx-87908840	AX-88023901	1	17	Contig_018959	15743	RAD
Affx-88005779	AX-88010977	1	17	Contig_083670	6213	RRL
Affx-88072588	AX-87976312	1	17	Contig_179340	675	RAD
Affx-88012961	AX-88015080	1	17	Contig_091332	5700	RAD
Affx-87916774	AX-88024877	1	17	Contig_022718	5053	RNA-SEQ
Affx-88067556	AX-87987776	1	17	Contig_168223	1168	RNA-SEQ
Affx-87927102	AX-87976853	1	17	Contig_027793	7340	RRL
Affx-87927014	AX-88009130	1	17	Contig_027766	14051	RNA-SEQ
Affx-87883487	AX-87994993	1	17	Contig_008832	5654	RNA-SEQ
Affx-88110793	AX-88021388	1	17	Contig_383603	453	RRL
Affx-87946878	AX-87984909	1	17	Contig_038715	4569	RRL
Affx-88088062	AX-87993834	1	17	Contig_220507	792	RNA-SEQ
Affx-87914953	AX-87977875	1	17	Contig_021850	13169	RRL
Affx-87854260	AX-87984843	1	17	Contig_000582	3760	RNA-SEQ
Affx-88042234	AX-87998338	1	17	Contig_126339	209	RNA-SEQ
Affx-88071316	AX-87981883	1	17	Contig_175298	1118	RNA-SEQ
Affx-87965342	AX-87994987	1	17	Contig_051040	13815	RAD
Affx-88007735	AX-87985074	1	17	Contig_085860	597	RNA-SEQ
Affx-87925064	AX-87982688	1	17	Contig_026801	8412	RNA-SEQ
Affx-88125356	AX-88017476	1	17	Contig_019898	6696	Linkage_map
Affx-88028819	AX-87991610	1	17	Contig_109060	1287	RRL
Affx-87964824	AX-88013407	1	17	Contig_050667	5482	RNA-SEQ
Affx-88046376	AX-87987701	1	17	Contig_132285	561	RAD
Affx-87954501	AX-87999993	1	17	Contig_043780	7645	RNA-SEQ
Affx-88019234	AX-87977630	1	17	Contig_097532	6054	RRL
Affx-87876640	AX-87988057	1	17	Contig_006571	10352	RAD
Affx-87909085	AX-88018092	1	17	Contig_019056	8128	RRL
Affx-87960265	AX-88001305	1	17	Contig_047330	7263	RNA-SEQ
Affx-87873298	AX-88011307	1	17	Contig_005516	2410	RRL
Affx-87914565	AX-88007660	1	17	Contig_021648	2340	RNA-SEQ
Affx-88058524	AX-87980894	1	17	Contig_152748	761	RAD
Affx-88112421	AX-87994110	1	17	Contig_395419	944	RRL
Affx-88005837	AX-87997456	1	17	Contig_083713	581	RRL
Affx-87916180	AX-87996529	1	17	Contig_022448	5867	RRL
Affx-87861559	AX-88009560	1	17	Contig_002211	14088	RNA-SEQ
Affx-88020586	AX-88008906	1	17	Contig_098981	4717	RRL
Affx-88010040	AX-87984074	1	17	Contig_088371	2090	RNA-SEQ
Affx-87976824	AX-88000087	1	17	Contig_059133	443	RNA-SEQ
Affx-88022357	AX-88021617	1	17	Contig_101022	2954	RNA-SEQ
Affx-87925444	AX-88023053	1	17	Contig_026966	8045	RNA-SEQ
Affx-88004833	AX-87983715	1	17	Contig_082774	4236	RAD
Affx-88040271	AX-87991286	1	17	Contig_123279	4581	RNA-SEQ
Affx-88105434	AX-87981041	1	17	Contig_327456	249	RAD
Affx-87891991	AX-87995877	1	17	Contig_011897	3738	RAD
Affx-87927405	AX-88011749	1	17	Contig_027968	8766	RNA-SEQ
Affx-88123833	AX-87995876	1	17	Contig_002811	1293	Linkage_map
Affx-88005107	AX-88022168	1	17	Contig_083030	2250	RNA-SEQ
Affx-87985830	AX-87993824	1	17	Contig_066218	152	RAD
Affx-87932685	AX-87982801	1	17	Contig_030823	7774	RRL
Affx-88087065	AX-87993089	1	17	Contig_217243	595	RNA-SEQ
Affx-87921028	AX-87983460	1	17	Contig_024920	12146	RNA-SEQ
Affx-87874293	AX-87996504	1	17	Contig_005817	28167	RRL
Affx-87867531	AX-87990953	1	17	Contig_003739	12560	RRL
Affx-88035756	AX-88000031	1	17	Contig_116877	1234	RNA-SEQ
Affx-88128148	AX-88008938	1	17	Contig_077035	105	RNA-SEQ
Affx-87882845	AX-87984059	1	17	Contig_008611	10556	RNA-SEQ
Affx-87932886	AX-88000372	1	17	Contig_030954	15019	RRL_RNA-SEQ
Affx-88089659	AX-87994471	1	17	Contig_227785	1140	RRL
Affx-87927011	AX-87997014	1	17	Contig_027766	13272	RNA-SEQ
Affx-87893682	AX-88025926	1	17	Contig_012606	11235	RAD
Affx-87946624	AX-88013786	1	17	Contig_038590	15353	RNA-SEQ
Affx-88066453	AX-88014664	1	17	Contig_166413	4465	RRL
Affx-87924738	AX-88002709	1	17	Contig_026660	6110	RRL
Affx-88102039	AX-88013780	1	17	Contig_275658	588	RAD
Affx-87926290	AX-88004108	1	17	Contig_027380	9204	RRL
Affx-87935178	AX-87988703	1	17	Contig_032045	8027	RNA-SEQ
Affx-88065389	AX-87976184	1	17	Contig_164865	2877	RRL
Affx-88099479	AX-88018444	1	17	Contig_266056	754	RRL
Affx-87887388	AX-88008965	1	17	Contig_010235	4458	RRL
Affx-87967674	AX-87989455	1	17	Contig_052759	1458	RAD
Affx-87964206	AX-87986039	1	17	Contig_050141	8271	RRL
Affx-87898060	AX-87975615	1	17	Contig_014322	14905	RRL
Affx-87933615	AX-88004059	1	17	Contig_031303	5835	RNA-SEQ
Affx-87854274	AX-88018458	1	17	Contig_000585	21035	RRL
Affx-87965041	AX-87999431	1	17	Contig_050786	604	RRL
Affx-87911132	AX-88004506	1	17	Contig_020162	13113	RRL_RNA-SEQ
Affx-88081545	AX-88005353	1	17	Contig_204636	1140	RNA-SEQ
Affx-87863320	AX-88005357	1	17	Contig_002658	10760	RNA-SEQ
Affx-87893164	AX-87994645	1	17	Contig_012408	1522	RNA-SEQ
Affx-87858565	AX-87989183	1	17	Contig_001489	14297	RRL
Affx-87885712	AX-88006695	1	17	Contig_009636	11932	RRL
Affx-87999095	AX-88016459	1	17	Contig_077738	5265	RRL
Affx-88062524	AX-88011815	1	17	Contig_160117	2899	RRL
Affx-88058982	AX-87986049	1	17	Contig_153603	2905	RNA-SEQ
Affx-88002224	AX-88005152	1	17	Contig_080518	9225	RAD
Affx-87927019	AX-88011284	1	17	Contig_027766	6079	RRL
Affx-87887106	AX-88010432	1	17	Contig_010148	18037	RAD
Affx-88065426	AX-88011288	1	17	Contig_164921	562	RRL
Affx-87987658	AX-87983017	1	17	Contig_067645	12393	RNA-SEQ
Affx-88021591	AX-88022658	1	17	Contig_100031	6645	RRL
Affx-87910981	AX-88022666	1	17	Contig_020102	11482	RRL
Affx-87973490	AX-87976175	1	17	Contig_056606	1724	RRL
Affx-88100162	AX-88020311	1	17	Contig_268553	68	RNA-SEQ
Affx-88088941	AX-87978988	1	17	Contig_223760	876	RNA-SEQ
Affx-88118810	AX-88001702	1	17	Contig_453631	126	RNA-SEQ
Affx-88117624	AX-87977461	1	17	Contig_443481	1307	RAD
Affx-87887504	AX-88006657	1	17	Contig_010282	7510	RRL
Affx-88062605	AX-87975646	1	17	Contig_160246	369	RNA-SEQ
Affx-87868753	AX-88012142	1	17	Contig_004075	17128	RNA-SEQ
Affx-87880871	AX-88007199	1	17	Contig_007912	6511	RNA-SEQ
Affx-87929022	AX-88006645	1	17	Contig_028866	11530	RNA-SEQ
Affx-87896770	AX-87999230	1	17	Contig_013878	2522	RRL
Affx-87956834	AX-88024280	1	17	Contig_045073	723	RAD
Affx-88047146	AX-87986070	1	17	Contig_133194	4070	RAD
Affx-87999038	AX-87996176	1	17	Contig_077682	2651	RAD
Affx-87970044	AX-87984674	1	17	Contig_054307	10970	RAD
Affx-87853247	AX-88015211	1	17	Contig_000386	38124	RNA-SEQ
Affx-88087879	AX-87986078	1	17	Contig_219727	2348	RAD
Affx-88097696	AX-88001730	1	17	Contig_260150	902	RAD_RNA-SEQ
Affx-87865147	AX-87988607	1	17	Contig_003120	17252	RRL
Affx-87914883	AX-88024279	1	17	Contig_021801	12512	RAD
Affx-88005399	AX-88011951	1	17	Contig_083285	3183	RRL
Affx-88122513	AX-87998869	1	17	Contig_224997	3521	Linkage_map
Affx-87892384	AX-88005229	1	17	Contig_012067	6497	RRL
Affx-87953338	AX-88015217	1	17	Contig_042956	7522	RNA-SEQ
Affx-88135151	AX-87976378	1	17	Contig_159639	1353	RNA-SEQ
Affx-87965537	AX-87996191	1	17	Contig_051204	7936	RRL
Affx-88027449	AX-88025278	1	17	Contig_107672	4018	RRL
Affx-87867336	AX-88000741	1	17	Contig_003688	13050	RNA-SEQ
Affx-87911281	AX-88012187	1	17	Contig_020232	17789	RNA-SEQ
Affx-88067930	AX-88004749	1	17	Contig_168825	2125	RRL
Affx-88088501	AX-87998104	1	17	Contig_222049	2670	RNA-SEQ
Affx-88005267	AX-87993126	1	17	Contig_083179	6979	RNA-SEQ
Affx-87925429	AX-87996363	1	17	Contig_026958	5142	RAD
Affx-87943155	AX-87991339	1	17	Contig_036776	2734	RNA-SEQ
Affx-87894185	AX-88002551	1	17	Contig_012813	785	RRL
Affx-87941828	AX-88023506	1	17	Contig_036106	16971	RNA-SEQ
Affx-88092311	AX-88021137	1	17	Contig_241236	590	RNA-SEQ
Affx-87912644	AX-88013099	1	17	Contig_020818	2099	RNA-SEQ
Affx-88005848	AX-88015635	1	17	Contig_083735	632	RNA-SEQ
Affx-87888189	AX-88016290	1	17	Contig_010526	2149	RAD
Affx-87946176	AX-88004174	1	17	Contig_038386	9274	RRL
Affx-87916771	AX-88013098	1	17	Contig_022718	3141	RNA-SEQ
Affx-88026616	AX-88004178	1	17	Contig_106692	7030	RRL
Affx-88131531	AX-88022994	1	17	Contig_034374	2347	RNA-SEQ
Affx-88088499	AX-87993769	1	17	Contig_222049	2261	RNA-SEQ
Affx-88010843	AX-88019969	1	17	Contig_089282	11951	RNA-SEQ
Affx-87970784	AX-87987553	1	17	Contig_054880	1391	RRL
Affx-87998142	AX-87986901	1	17	Contig_076902	3244	RRL
Affx-87988308	AX-87999635	1	17	Contig_068104	1352	RRL
Affx-88060276	AX-88016261	1	17	Contig_156395	1437	RAD
Affx-88091870	AX-87976763	1	17	Contig_239252	621	RRL
Affx-87984866	AX-88016647	1	17	Contig_065557	7287	RRL
Affx-88013767	AX-88003541	1	17	Contig_092123	8142	RRL
Affx-87913662	AX-87991452	1	17	Contig_021250	5054	RRL
Affx-88111378	AX-87996459	1	17	Contig_387867	111	RRL
Affx-88020513	AX-88022813	1	17	Contig_098869	5294	RNA-SEQ
Affx-88013389	AX-87978087	1	17	Contig_091776	1320	RRL
Affx-88113747	AX-87984245	1	17	Contig_405229	460	RNA-SEQ
Affx-88018823	AX-88023466	1	17	Contig_097113	908	RRL
Affx-87975082	AX-87977394	1	17	Contig_057651	1854	RNA-SEQ
Affx-88046883	AX-88023451	1	17	Contig_132890	180	RRL
Affx-87940351	AX-87987154	1	17	Contig_035091	6269	RRL
Affx-87921700	AX-88004813	1	17	Contig_025220	11193	RNA-SEQ
Affx-88004523	AX-87991489	1	17	Contig_082502	318	RAD
Affx-87974785	AX-87987479	1	17	Contig_057468	409	RRL
Affx-87901327	AX-88000610	1	17	Contig_015677	9888	RRL
Affx-88008137	AX-87983611	1	17	Contig_086294	6187	RAD
Affx-87987788	AX-88016990	1	17	Contig_067749	1418	RAD
Affx-87967185	AX-88020437	1	17	Contig_052482	8918	RNA-SEQ
Affx-88009122	AX-88007076	1	17	Contig_087261	3086	RNA-SEQ
Affx-88036406	AX-87984559	1	17	Contig_117568	296	RNA-SEQ
Affx-88031792	AX-88024046	1	17	Contig_112355	2582	RNA-SEQ
Affx-87971205	AX-88009497	1	17	Contig_055167	13165	RNA-SEQ
Affx-88078504	AX-88002950	1	17	Contig_197415	930	RNA-SEQ
Affx-88080899	AX-88021800	1	17	Contig_203104	159	RRL
Affx-87989418	AX-88000519	1	17	Contig_068944	4339	RRL
Affx-87891241	AX-87985290	1	17	Contig_011650	1229	RNA-SEQ
Affx-87969426	AX-88007052	1	17	Contig_053910	1082	RAD
Affx-88028041	AX-88025824	1	17	Contig_108323	2291	RRL
Affx-87972884	AX-88023141	1	17	Contig_056227	565	RRL
Affx-87932687	AX-88001160	1	17	Contig_030823	8330	RRL
Affx-87885426	AX-87985170	1	17	Contig_009545	11945	RRL
Affx-87925328	AX-87975748	1	17	Contig_026908	287	RNA-SEQ
Affx-87914849	AX-87992385	1	17	Contig_021782	865	RAD_RRL
Affx-87896731	AX-87979453	1	17	Contig_013863	6578	RNA-SEQ
Affx-87959472	AX-87985166	1	17	Contig_046749	1013	RNA-SEQ
Affx-87864907	AX-87994081	1	17	Contig_003067	25785	RNA-SEQ
Affx-87951080	AX-87981959	1	17	Contig_041371	4516	RAD
Affx-88061790	AX-88011675	1	17	Contig_158824	942	RAD
Affx-88086420	AX-87999312	1	17	Contig_215678	317	RNA-SEQ
Affx-88057382	AX-88005488	1	17	Contig_150365	2204	RRL
Affx-88020574	AX-87981617	1	17	Contig_098965	3579	RAD
Affx-87998121	AX-88010699	1	17	Contig_076886	6955	RNA-SEQ
Affx-87973223	AX-87984753	1	17	Contig_056424	7296	RRL
Affx-87872619	AX-87988454	1	17	Contig_005338	27049	RRL
Affx-88084167	AX-87999683	1	17	Contig_210482	2282	RNA-SEQ
Affx-88001146	AX-88000723	1	17	Contig_079588	9151	RRL
Affx-87872618	AX-88011145	1	17	Contig_005338	26693	RRL
Affx-87972063	AX-88025404	1	17	Contig_055724	7467	RNA-SEQ
Affx-87863691	AX-87996349	1	17	Contig_002748	1713	RNA-SEQ
Affx-88080832	AX-87978993	1	17	Contig_202945	2541	RNA-SEQ
Affx-87921015	AX-87981305	1	17	Contig_024910	17147	RRL
Affx-88029135	AX-88007303	1	17	Contig_109450	4126	RNA-SEQ
Affx-87918164	AX-88014523	1	17	Contig_023435	14015	RAD_RNA-SEQ
Affx-87921237	AX-87999649	1	17	Contig_025022	7517	RAD
Affx-88121789	AX-87990679	1	17	Contig_036547	3277	Linkage_map
Affx-87906360	AX-87980115	1	17	Contig_017786	17471	RNA-SEQ
Affx-87993519	AX-88017017	1	17	Contig_072769	553	RRL
Affx-88024794	AX-88000753	1	17	Contig_104277	1212	RNA-SEQ
Affx-87903206	AX-88023219	1	17	Contig_016558	12917	RAD
Affx-88034105	AX-88007310	1	17	Contig_114912	2136	RRL
Affx-88021548	AX-88001276	1	17	Contig_099993	12692	RNA-SEQ
Affx-88001581	AX-88021282	1	17	Contig_079961	781	RAD
Affx-88043070	AX-87987496	1	17	Contig_127691	1621	RRL_RNA-SEQ
Affx-88094748	AX-88022889	1	17	Contig_249146	1454	RAD
Affx-88093454	AX-88005979	1	17	Contig_244752	1224	RAD
Affx-87986656	AX-87983719	1	17	Contig_066821	4475	RRL
Affx-88107515	AX-87984158	1	17	Contig_357557	1183	RNA-SEQ
Affx-87929781	AX-87996118	1	17	Contig_029277	12794	RRL
Affx-88056501	AX-87985776	1	17	Contig_148363	1775	RNA-SEQ
Affx-87965191	AX-88015918	1	17	Contig_050912	3901	RRL
Affx-88010999	AX-88022837	1	17	Contig_089445	5054	RNA-SEQ
Affx-88105765	AX-88024223	1	17	Contig_343161	288	RNA-SEQ
Affx-87984761	AX-87992090	1	17	Contig_065472	3935	RAD
Affx-87897179	AX-87982435	1	17	Contig_014005	17578	RNA-SEQ
Affx-87989028	AX-87982122	1	17	Contig_068703	190	RAD
Affx-88014890	AX-88000746	1	17	Contig_093204	5962	RRL
Affx-88046733	AX-88005478	1	17	Contig_132682	3512	RNA-SEQ
Affx-88008872	AX-88010702	1	17	Contig_087023	1436	RRL
Affx-87955410	AX-88025403	1	17	Contig_044200	9559	RRL
Affx-87992311	AX-87990472	1	17	Contig_071628	1481	RAD
Affx-87915763	AX-87982084	1	17	Contig_022241	1109	RRL
Affx-87896046	AX-87993975	1	17	Contig_013572	7334	RNA-SEQ
Affx-88098730	AX-88009018	1	17	Contig_263238	578	RRL
Affx-87930444	AX-87985045	1	17	Contig_029662	1177	RNA-SEQ
Affx-88038240	AX-87978913	1	17	Contig_119874	970	RNA-SEQ
Affx-88036013	AX-88012184	1	17	Contig_117131	2541	RAD
Affx-88106071	AX-87999752	1	17	Contig_345873	484	RAD
Affx-87890431	AX-87978570	1	17	Contig_011387	19728	RNA-SEQ
Affx-87921900	AX-87995185	1	17	Contig_025322	15077	RAD
Affx-87956436	AX-88020468	1	17	Contig_044836	9747	RAD
Affx-88013820	AX-87984023	1	17	Contig_092172	3389	RNA-SEQ
Affx-87891879	AX-87994527	1	17	Contig_011853	9599	RAD
Affx-87916268	AX-88003486	1	17	Contig_022481	9275	RAD
Affx-87870470	AX-88022064	1	17	Contig_004635	5374	RRL
Affx-88125871	AX-87991929	1	17	Contig_076287	3235	Linkage_map
Affx-87975857	AX-87981415	1	17	Contig_058303	1529	RNA-SEQ
Affx-87972632	AX-87992651	1	17	Contig_056041	1556	RAD
Affx-87994436	AX-87988779	1	17	Contig_073622	2615	RRL
Affx-87915170	AX-88006033	1	17	Contig_021949	12687	RAD
Affx-87983775	AX-88004465	1	17	Contig_064783	3997	RAD
Affx-88033628	AX-87985289	1	17	Contig_114363	711	RNA-SEQ
Affx-88075587	AX-87991923	1	17	Contig_189673	3492	RAD
Affx-88060140	AX-87982016	1	17	Contig_156194	1458	RNA-SEQ
Affx-88051987	AX-88021974	1	17	Contig_139960	4592	RNA-SEQ
Affx-88083470	AX-87975757	1	17	Contig_208811	3247	RNA-SEQ
Affx-87914757	AX-88010937	1	17	Contig_021727	7689	RAD
Affx-88037169	AX-88010495	1	17	Contig_118440	3528	RAD
Affx-87932101	AX-87987659	1	17	Contig_030519	10516	RNA-SEQ
Affx-87852280	AX-87986863	1	17	Contig_000171	2117	RRL
Affx-87972399	AX-88025023	1	17	Contig_055915	3767	RNA-SEQ
Affx-87968547	AX-88009435	1	17	Contig_053356	426	RNA-SEQ
Affx-87961540	AX-87997506	1	17	Contig_048129	4752	RRL
Affx-87973071	AX-88008691	1	17	Contig_056356	5481	RRL
Affx-88100580	AX-88001038	1	17	Contig_270356	743	RAD
Affx-88014271	AX-87982156	1	17	Contig_092634	3593	RNA-SEQ
Affx-88019190	AX-87998639	1	17	Contig_097480	4993	RNA-SEQ
Affx-88035786	AX-88007203	1	17	Contig_116911	6314	RNA-SEQ
Affx-87906359	AX-88023028	1	17	Contig_017786	16920	RNA-SEQ
Affx-87995904	AX-87996082	1	17	Contig_074967	8595	RNA-SEQ
Affx-88095127	AX-88001238	1	17	Contig_250542	251	RNA-SEQ
Affx-87888880	AX-87976563	1	17	Contig_010773	9223	RRL
Affx-87900250	AX-88006699	1	17	Contig_015224	14776	RRL
Affx-87984759	AX-87988044	1	17	Contig_065472	1043	RRL
Affx-87985575	AX-87993620	1	17	Contig_066071	1609	RNA-SEQ
Affx-87966254	AX-87992075	1	17	Contig_051726	2878	RRL
Affx-87971429	AX-87992460	1	17	Contig_055330	1886	RRL
Affx-87892136	AX-87984848	1	17	Contig_011957	13795	RRL
Affx-87962065	AX-87999428	1	17	Contig_048482	17059	RAD
Affx-87919437	AX-87982210	1	17	Contig_024108	4788	RRL
Affx-87999943	AX-88018451	1	17	Contig_078610	6404	RRL
Affx-87895624	AX-87989896	1	17	Contig_013431	3575	RNA-SEQ
Affx-87991940	AX-88016726	1	17	Contig_071230	514	RRL
Affx-87931262	AX-87998347	1	17	Contig_030124	20395	RNA-SEQ
Affx-88045851	AX-87982595	1	17	Contig_131434	42	RRL
Affx-87932774	AX-87991636	1	17	Contig_030894	17063	RAD_RRL
Affx-87988729	AX-87986550	1	17	Contig_068433	2767	RRL
Affx-87889133	AX-87994193	1	17	Contig_010888	16251	RAD
Affx-88034923	AX-88024401	1	17	Contig_115944	2679	RAD
Affx-88123402	AX-87987279	1	17	Contig_038207	11455	Linkage_map
Affx-87941641	AX-88024597	1	17	Contig_035986	691	RRL
Affx-87959520	AX-87991649	1	17	Contig_046768	4044	RNA-SEQ
Affx-88044380	AX-88017988	1	17	Contig_129419	7963	RAD
Affx-88026874	AX-87994191	1	17	Contig_107058	5914	RNA-SEQ
Affx-88017406	AX-88018733	1	17	Contig_095637	1192	RRL
Affx-87935286	AX-88011304	1	17	Contig_032096	13826	RRL
Affx-87995601	AX-87986908	1	17	Contig_074652	7197	RNA-SEQ
Affx-88068136	AX-88022177	1	17	Contig_169128	345	RNA-SEQ
Affx-87853673	AX-87982675	1	17	Contig_000454	43764	RAD
Affx-88055215	AX-88003181	1	17	Contig_145454	1837	RRL
Affx-88104598	AX-87978796	1	17	Contig_290816	727	RNA-SEQ
Affx-87888475	AX-88017993	1	17	Contig_010611	20335	RNA-SEQ
Affx-87953174	AX-88011396	1	17	Contig_042840	2797	RRL
Affx-87955962	AX-88005923	1	17	Contig_044531	6002	RRL
Affx-87920222	AX-87997678	1	17	Contig_024554	10472	RNA-SEQ
Affx-87856358	AX-88004526	1	17	Contig_001022	20059	RNA-SEQ
Affx-87869474	AX-87992003	1	17	Contig_004313	37805	RNA-SEQ
Affx-88117243	AX-87988064	1	17	Contig_439814	358	RNA-SEQ
Affx-87946623	AX-88005286	1	17	Contig_038590	15091	RNA-SEQ
Affx-87888155	AX-87977217	1	17	Contig_010510	12905	RAD
Affx-87887837	AX-87976097	1	17	Contig_010409	8661	RAD
Affx-87914198	AX-87990641	1	17	Contig_021494	15001	RAD
Affx-87936865	AX-88024835	1	17	Contig_032931	9563	RRL
Affx-87867992	AX-88024431	1	17	Contig_003859	16670	RNA-SEQ
Affx-87987340	AX-88002799	1	17	Contig_067398	4181	RRL_RNA-SEQ
Affx-88068544	AX-87992168	1	17	Contig_170007	1541	RRL
Affx-88004006	AX-87979674	1	17	Contig_082041	4779	RNA-SEQ
Affx-88067087	AX-87981893	1	17	Contig_167402	2957	RNA-SEQ
Affx-88106386	AX-87996585	1	17	Contig_348780	473	RNA-SEQ
Affx-87892583	AX-88000391	1	17	Contig_012148	11741	RAD
Affx-88088188	AX-87984206	1	17	Contig_220995	1503	RNA-SEQ
Affx-88001865	AX-88017608	1	17	Contig_080188	4758	RNA-SEQ
Affx-87973305	AX-87993640	1	17	Contig_056483	256	RAD
Affx-87943054	AX-88000299	1	17	Contig_036732	16603	RNA-SEQ
Affx-87876411	AX-87995741	1	17	Contig_006498	1132	RRL
Affx-88015651	AX-88025475	1	17	Contig_093965	11866	RRL
Affx-88070684	AX-88003667	1	17	Contig_173684	2336	RAD
Affx-88117933	AX-88003762	1	17	Contig_446447	297	RAD
Affx-87880898	AX-87987611	1	17	Contig_007925	5952	RRL
Affx-87959358	AX-88019596	1	17	Contig_046676	332	RRL
Affx-87906417	AX-88024567	1	17	Contig_017812	17477	RNA-SEQ
Affx-88030340	AX-88021221	1	17	Contig_110727	1490	RNA-SEQ
Affx-87876010	AX-88008406	1	17	Contig_006377	17027	RRL
Affx-87946625	AX-87991754	1	17	Contig_038590	16854	RNA-SEQ
Affx-88036789	AX-88004473	1	17	Contig_118040	666	RRL
Affx-87883252	AX-88021045	1	17	Contig_008745	2991	RRL
Affx-87904542	AX-87992082	1	17	Contig_017073	21196	RAD
Affx-87956789	AX-87986984	1	17	Contig_045048	6685	RRL
Affx-88133135	AX-88003787	1	17	Contig_119874	1099	RNA-SEQ
Affx-88029482	AX-87998299	1	17	Contig_109830	4497	RAD
Affx-87862502	AX-87976834	1	17	Contig_002417	9028	RNA-SEQ
Affx-87986313	AX-88019590	1	17	Contig_066556	477	RRL
Affx-87941680	AX-88014791	1	17	Contig_036006	20646	RRL
Affx-88063974	AX-87977313	1	17	Contig_162598	2168	RNA-SEQ
Affx-88031868	AX-87982538	1	17	Contig_112461	3140	RRL
Affx-88052943	AX-88018156	1	17	Contig_141399	707	RNA-SEQ
Affx-87989260	AX-88008674	1	17	Contig_068859	5321	RRL
Affx-87978708	AX-87981556	1	17	Contig_060744	2199	RNA-SEQ
Affx-87975527	AX-88020777	1	17	Contig_057997	16512	RNA-SEQ
Affx-87903208	AX-87987024	1	17	Contig_016558	13108	RAD
Affx-87869451	AX-88002235	1	17	Contig_004305	11027	RNA-SEQ
Affx-87887061	AX-88011293	1	17	Contig_010139	3151	RAD
Affx-87972566	AX-88012794	1	17	Contig_056012	8729	RNA-SEQ
Affx-88029671	AX-87983934	1	17	Contig_110053	5490	RRL
Affx-87976333	AX-88016024	1	17	Contig_058769	5712	RAD
Affx-87968546	AX-87991270	1	17	Contig_053356	181	RNA-SEQ
Affx-87976365	AX-88019559	1	17	Contig_058780	5841	RNA-SEQ
Affx-87943384	AX-88006901	1	17	Contig_036895	16016	RRL
Affx-87883889	AX-87981286	1	17	Contig_008980	4809	RAD
Affx-87870473	AX-87997588	1	17	Contig_004635	5740	RRL
Affx-88030684	AX-87998000	1	17	Contig_111072	5291	RRL
Affx-88021182	AX-87978477	1	17	Contig_099583	5729	RRL
Affx-87915883	AX-87980388	1	17	Contig_022320	11803	RNA-SEQ
Affx-87960994	AX-88011091	1	17	Contig_047768	5125	RAD
Affx-88130149	AX-87981055	1	17	Contig_058780	5857	RNA-SEQ
Affx-88112848	AX-88021462	1	17	Contig_397694	363	RNA-SEQ
Affx-88025874	AX-88009310	1	17	Contig_105743	2192	RAD
Affx-88026675	AX-88024530	1	17	Contig_106780	654	RRL
Affx-88077321	AX-87979273	1	17	Contig_194307	757	RAD
Affx-87892584	AX-88018612	1	17	Contig_012148	11862	RAD
Affx-88050237	AX-88013397	1	17	Contig_137458	3731	RAD
Affx-87996055	AX-87989249	1	17	Contig_075116	12234	RNA-SEQ
Affx-87909010	AX-87985131	1	17	Contig_019028	1949	RRL
Affx-87959524	AX-87981345	1	17	Contig_046770	12574	RNA-SEQ
Affx-87913167	AX-87979717	1	17	Contig_021047	13868	RRL
Affx-87995415	AX-87976360	1	17	Contig_074476	2056	RNA-SEQ
Affx-88022696	AX-87997627	1	17	Contig_101566	2157	RNA-SEQ
Affx-87867191	AX-87999003	1	17	Contig_003651	25097	RNA-SEQ
Affx-87991955	AX-87976364	1	17	Contig_071242	2397	RNA-SEQ
Affx-87965549	AX-87986474	1	17	Contig_051212	6240	RAD
Affx-87982661	AX-87989793	1	17	Contig_063929	8041	RRL
Affx-87874537	AX-88022749	1	17	Contig_005906	3633	RAD
Affx-88100259	AX-88003376	1	17	Contig_269009	1310	RAD
Affx-87900321	AX-88019479	1	17	Contig_015261	11827	RRL
Affx-88123505	AX-87988815	1	17	Contig_172617	1357	Linkage_map
Affx-87964932	AX-87998113	1	17	Contig_050730	4961	RNA-SEQ
Affx-87948904	AX-87996202	1	17	Contig_039866	2693	RNA-SEQ
Affx-87906361	AX-87982931	1	17	Contig_017786	18101	RNA-SEQ
Affx-88073530	AX-88018917	1	17	Contig_182818	168	RRL
Affx-87913997	AX-87992395	1	17	Contig_021397	14402	RRL
Affx-87888477	AX-88018856	1	17	Contig_010611	21371	RNA-SEQ
Affx-87918257	AX-88021941	1	17	Contig_023484	12227	RNA-SEQ
Affx-88029502	AX-88003985	1	17	Contig_109848	4183	RNA-SEQ
Affx-87918900	AX-87986814	1	17	Contig_023795	767	RNA-SEQ
Affx-87995838	AX-88016233	1	17	Contig_074911	1058	RAD
Affx-88045896	AX-87978434	1	17	Contig_131502	445	RNA-SEQ
Affx-88048024	AX-88005727	1	17	Contig_134448	2523	RNA-SEQ
Affx-87933247	AX-88022982	1	17	Contig_031114	7976	RRL
Affx-87861558	AX-88022071	1	17	Contig_002211	13511	RNA-SEQ
Affx-87938042	AX-88002341	1	17	Contig_033644	4035	RNA-SEQ
Affx-87891892	AX-87992061	1	17	Contig_011861	22260	RRL
Affx-87896044	AX-88020305	1	17	Contig_013572	6693	RNA-SEQ
Affx-87852108	AX-88005374	1	17	Contig_000133	47354	RAD
Affx-87883031	AX-88016419	1	17	Contig_008672	11912	RAD_RRL
Affx-88109283	AX-88008924	1	17	Contig_371147	1047	RRL
Affx-88085249	AX-88021286	1	17	Contig_213085	1345	RRL
Affx-88126502	AX-87983058	1	17	Contig_012656	8623	RAD
Affx-88033989	AX-87996335	1	17	Contig_114761	1391	RRL
Affx-87893745	AX-87987205	1	17	Contig_012653	7686	RAD
Affx-88050202	AX-88004727	1	17	Contig_137391	3745	RRL
Affx-87993821	AX-88025249	1	17	Contig_073031	2301	RRL
Affx-88012479	AX-88020627	1	17	Contig_090903	4319	RRL
Affx-87893670	AX-88046484	1	17	Contig_012600	2662	RRL
Affx-87935275	AX-88067830	1	17	Contig_032091	1524	RRL
Affx-88042958	AX-88071166	1	17	Contig_127503	4785	RRL_RNA-SEQ
Affx-87984758	AX-88059588	1	17	Contig_065470	1985	RRL
Affx-88035317	AX-88047139	1	17	Contig_116401	2844	RRL
Affx-88029188	AX-88034418	1	17	Contig_109512	1418	RNA-SEQ
Affx-87908277	AX-88075771	1	17	Contig_018688	13311	RAD_RRL
Affx-87897798	AX-88031293	1	17	Contig_014211	6681	RAD
Affx-88009263	AX-88068555	1	17	Contig_087431	283	RRL
Affx-88008356	AX-88039586	1	17	Contig_086514	604	RRL
Affx-87964331	AX-88051200	1	17	Contig_050229	9141	RRL
Affx-88058903	AX-88030584	1	17	Contig_153442	1441	RRL
Affx-88094321	AX-88047331	1	17	Contig_247697	2508	RNA-SEQ
Affx-88050671	AX-88067659	1	17	Contig_138052	2065	RRL
Affx-88087121	AX-88045922	1	17	Contig_217377	408	RNA-SEQ
Affx-87885429	AX-88072191	1	17	Contig_009545	14227	RNA-SEQ
Affx-87930921	AX-88047022	1	17	Contig_029941	16448	RRL
Affx-88132657	AX-88051780	1	17	Contig_092891	6112	RNA-SEQ
Affx-87961475	AX-88076865	1	17	Contig_048074	18279	RNA-SEQ
Affx-87997174	AX-88073523	1	17	Contig_075931	5238	RNA-SEQ
Affx-88085741	AX-88051781	1	17	Contig_214197	2934	RNA-SEQ
Affx-87942822	AX-88050645	1	17	Contig_036625	3004	RRL
Affx-88136679	AX-88042368	1	17	Contig_015014	15267	RNA-SEQ
Affx-87970176	AX-88050126	1	17	Contig_054396	7954	RRL
Affx-88061090	AX-88040506	1	17	Contig_157677	1118	RNA-SEQ
Affx-88011215	AX-88056969	1	17	Contig_089738	18696	RRL
Affx-87861145	AX-88062906	1	17	Contig_002111	1648	RRL
Affx-87953375	AX-88056823	1	17	Contig_042983	7241	RNA-SEQ
Affx-88038275	AX-88048106	1	17	Contig_119923	944	RRL
Affx-87954182	AX-88078140	1	17	Contig_043576	7347	RAD
Affx-87957910	AX-88034561	1	17	Contig_045747	3173	RRL
Affx-88053387	AX-88038960	1	17	Contig_142098	1958	RNA-SEQ
Affx-87865513	AX-88072685	1	17	Contig_003201	3389	RNA-SEQ
Affx-87880725	AX-88065293	1	17	Contig_007864	8633	RNA-SEQ
Affx-88074207	AX-88031206	1	17	Contig_185112	1071	RNA-SEQ
Affx-87881361	AX-88066083	1	17	Contig_008090	2836	RRL
Affx-87962458	AX-88034956	1	17	Contig_048790	11478	RNA-SEQ
Affx-88036437	AX-88048672	1	17	Contig_117598	1003	RNA-SEQ
Affx-87880367	AX-88077730	1	17	Contig_007754	7977	RRL
Affx-87975982	AX-88045587	1	17	Contig_058422	7044	RRL
Affx-87982627	AX-88062290	1	17	Contig_063891	8910	RRL
Affx-87978838	AX-88056850	1	17	Contig_060862	2923	RRL
Affx-87929393	AX-88027325	1	17	Contig_029070	12267	RAD
Affx-88071993	AX-88033589	1	17	Contig_177133	2035	RRL_RNA-SEQ
Affx-87906645	AX-88060259	1	17	Contig_017908	11392	RRL
Affx-87875888	AX-88044305	1	17	Contig_006333	6545	RNA-SEQ
Affx-87885571	AX-88050996	1	17	Contig_009595	1640	RAD_RNA-SEQ
Affx-87904588	AX-88059093	1	17	Contig_017087	3181	RRL
Affx-87904351	AX-88047645	1	17	Contig_017003	7245	RRL
Affx-88078254	AX-88052043	1	17	Contig_196782	1899	RNA-SEQ
Affx-87870183	AX-88051868	1	17	Contig_004550	18451	RNA-SEQ
Affx-88131998	AX-88066597	1	17	Contig_054917	3883	RRL
Affx-87961995	AX-88040970	1	17	Contig_048440	1376	RNA-SEQ
Affx-87911134	AX-88046271	1	17	Contig_020162	16451	RRL
Affx-87942224	AX-88038082	1	17	Contig_036348	6099	RRL
Affx-87889248	AX-88044685	1	17	Contig_010930	1047	RAD
Affx-87980619	AX-88067552	1	17	Contig_062438	1526	RRL
Affx-87886707	AX-88032510	1	17	Contig_010016	755	RNA-SEQ
Affx-88107473	AX-88049924	1	17	Contig_357179	259	RNA-SEQ
Affx-87971134	AX-88071448	1	17	Contig_055113	2997	RRL
Affx-87961301	AX-88056857	1	17	Contig_047941	1924	RRL
Affx-87897913	AX-88065624	1	17	Contig_014260	18134	RAD
Affx-88044709	AX-88043625	1	17	Contig_129798	1115	RRL
Affx-87889309	AX-88059708	1	17	Contig_010950	5326	RRL
Affx-88061092	AX-88031180	1	17	Contig_157677	882	RRL
Affx-87991047	AX-88028738	1	17	Contig_070333	15098	RAD
Affx-88060793	AX-88032678	1	17	Contig_157117	1101	RNA-SEQ
Affx-88005109	AX-88040929	1	17	Contig_083036	3668	RNA-SEQ
Affx-87957408	AX-88039163	1	17	Contig_045450	967	RNA-SEQ
Affx-87857425	AX-88035479	1	17	Contig_001239	7467	RNA-SEQ
Affx-87986830	AX-88063035	1	17	Contig_066948	3677	RNA-SEQ
Affx-87954584	AX-88063375	1	17	Contig_043808	4151	RNA-SEQ
Affx-88118550	AX-88028240	1	17	Contig_452772	1054	RNA-SEQ
Affx-88124081	AX-88070186	1	17	Contig_000171	1113	Linkage_map
Affx-87910721	AX-88035240	1	17	Contig_019959	5292	RRL
Affx-88090262	AX-88052957	1	17	Contig_231734	388	RAD
Affx-88103990	AX-88048341	1	17	Contig_286983	748	RAD
Affx-87893063	AX-88070130	1	17	Contig_012359	11289	RNA-SEQ
Affx-87934091	AX-88052433	1	17	Contig_031563	1497	RNA-SEQ
Affx-87883391	AX-88077262	1	17	Contig_008796	11419	RAD
Affx-88054145	AX-88065974	1	17	Contig_143259	4921	RNA-SEQ
Affx-88112344	AX-88058587	1	17	Contig_395060	646	RAD
Affx-88117184	AX-88036105	1	17	Contig_439407	259	RNA-SEQ
Affx-87910447	AX-88066247	1	17	Contig_019822	8084	RAD
Affx-87855224	AX-88053338	1	17	Contig_000791	15782	RNA-SEQ
Affx-88111775	AX-88040680	1	17	Contig_390945	392	RAD
Affx-87995041	AX-88036089	1	17	Contig_074126	2699	RRL
Affx-87886387	AX-88057945	1	17	Contig_009880	2411	RRL
Affx-87864820	AX-88060955	1	17	Contig_003040	22302	RNA-SEQ
Affx-87865771	AX-88068842	1	17	Contig_003258	4389	RNA-SEQ
Affx-88007639	AX-88031768	1	17	Contig_085753	1916	RRL
Affx-88041552	AX-88056378	1	17	Contig_125278	2409	RRL
Affx-88106880	AX-88027545	1	17	Contig_352785	223	RNA-SEQ
Affx-87940082	AX-88076111	1	17	Contig_034911	6186	RRL
Affx-88084922	AX-88060151	1	17	Contig_212324	705	RNA-SEQ
Affx-88111859	AX-88039780	1	17	Contig_391594	486	RNA-SEQ
Affx-88046484	AX-88072144	1	17	Contig_132422	4737	RNA-SEQ
Affx-87880516	AX-88071994	1	17	Contig_007803	681	RRL
Affx-87935277	AX-88045832	1	17	Contig_032091	3101	RNA-SEQ
Affx-88075194	AX-88062817	1	17	Contig_188411	2696	RRL
Affx-87987670	AX-88055175	1	17	Contig_067657	10444	RAD
Affx-87908274	AX-88066808	1	17	Contig_018684	3232	RRL
Affx-88044689	AX-88044189	1	17	Contig_129769	2098	RNA-SEQ
Affx-87950090	AX-88030457	1	17	Contig_040671	11722	RRL
Affx-88042971	AX-88042963	1	17	Contig_127526	2191	RNA-SEQ
Affx-87938032	AX-88061519	1	17	Contig_033639	2609	RAD
Affx-87967757	AX-88071821	1	17	Contig_052807	9369	RAD_RRL
Affx-88028779	AX-88067700	1	17	Contig_109026	3752	RAD
Affx-88110283	AX-88048472	1	17	Contig_379643	1108	RAD
Affx-88047081	AX-88042199	1	17	Contig_133131	5195	RAD
Affx-88112325	AX-88031545	1	17	Contig_394972	765	RRL
Affx-88002467	AX-88056849	1	17	Contig_080726	1032	RNA-SEQ
Affx-87917869	AX-88062734	1	17	Contig_023260	13263	RAD
Affx-87972885	AX-88077506	1	17	Contig_056227	888	RRL
Affx-88122454	AX-88047783	1	17	Contig_001453	3457	Linkage_map
Affx-87997170	AX-88069558	1	17	Contig_075929	9492	RRL
Affx-87965322	AX-88059771	1	17	Contig_051011	8263	RRL
Affx-87857426	AX-88037183	1	17	Contig_001239	7703	RNA-SEQ
Affx-88033395	AX-88070819	1	17	Contig_114136	262	RAD
Affx-87918163	AX-88034317	1	17	Contig_023435	13741	RAD_RRL_RNA-SEQ
Affx-88122859	AX-88034896	1	17	Contig_099580	2497	Linkage_map
Affx-87873964	AX-88066610	1	17	Contig_005711	20435	RRL
Affx-87919305	AX-88060982	1	17	Contig_024032	5300	RRL
Affx-87871507	AX-88040076	1	17	Contig_004914	19309	RNA-SEQ
Affx-88001754	AX-88033728	1	17	Contig_080101	3256	RAD
Affx-87973546	AX-88070121	1	17	Contig_056643	1013	RNA-SEQ
Affx-88100215	AX-88060318	1	17	Contig_268803	1026	RNA-SEQ
Affx-87987750	AX-88042946	1	17	Contig_067727	11688	RNA-SEQ
Affx-87886621	AX-88060057	1	17	Contig_009985	13103	RAD
Affx-87900891	AX-88032883	1	17	Contig_015493	10383	RNA-SEQ
Affx-87966392	AX-88054788	1	17	Contig_051834	12816	RRL
Affx-88086074	AX-88043184	1	17	Contig_214912	271	RRL
Affx-87869777	AX-88067896	1	17	Contig_004429	7862	RRL
Affx-87993861	AX-88056319	1	17	Contig_073073	8640	RRL
Affx-87931182	AX-88033818	1	17	Contig_030083	12133	RNA-SEQ
Affx-87854599	AX-88067103	1	17	Contig_000651	3644	RAD
Affx-87864800	AX-88027543	1	17	Contig_003033	10279	RRL_RNA-SEQ
Affx-87960874	AX-88070346	1	17	Contig_047688	299	RNA-SEQ
Affx-87981794	AX-88067272	1	17	Contig_063268	1436	RRL
Affx-88124328	AX-88037026	1	17	Contig_098773	4544	Linkage_map
Affx-87891478	AX-88047815	1	17	Contig_011722	7452	RRL
Affx-88081354	AX-88056141	1	17	Contig_204171	2059	RRL
Affx-87942244	AX-88066887	1	17	Contig_036361	2611	RRL
Affx-88050310	AX-88069581	1	17	Contig_137550	2943	RRL
Affx-88111937	AX-88070788	1	17	Contig_392282	569	RNA-SEQ
Affx-88016586	AX-88056441	1	17	Contig_094823	1939	RAD
Affx-88029741	AX-88074343	1	17	Contig_110098	1259	RNA-SEQ
Affx-87904638	AX-88045373	1	17	Contig_017114	2449	RRL
Affx-87905962	AX-88043606	1	17	Contig_017643	6264	RRL
Affx-88110795	AX-88042186	1	17	Contig_383603	872	RRL
Affx-87920312	AX-88053819	1	17	Contig_024599	15744	RRL
Affx-88113797	AX-88030165	1	17	Contig_405553	723	RRL
Affx-87917552	AX-88060573	1	17	Contig_023105	9358	RAD
Affx-87954915	AX-88055285	1	17	Contig_043953	3417	RAD_RRL
Affx-87924892	AX-88032081	1	17	Contig_026721	7761	RNA-SEQ
Affx-87970588	AX-88047926	1	17	Contig_054753	3503	RRL
Affx-87853479	AX-88073708	1	17	Contig_000413	56888	RRL
Affx-87972392	AX-88042610	1	17	Contig_055915	2480	RAD
Affx-88021415	AX-88069792	1	17	Contig_099847	2170	RRL
Affx-87896073	AX-88077234	1	17	Contig_013584	4939	RNA-SEQ
Affx-87965225	AX-88031052	1	17	Contig_050934	6350	RAD
Affx-88011665	AX-88051952	1	17	Contig_090130	4156	RNA-SEQ
Affx-87930609	AX-88073592	1	17	Contig_029738	1504	RAD
Affx-87967431	AX-88042168	1	17	Contig_052616	8231	RRL
Affx-87953337	AX-88028869	1	17	Contig_042956	7486	RNA-SEQ
Affx-87925423	AX-88042061	1	17	Contig_026958	15230	RAD
Affx-87868852	AX-88062799	1	17	Contig_004108	2105	RNA-SEQ
Affx-88035757	AX-88029993	1	17	Contig_116877	1679	RNA-SEQ
Affx-87914419	AX-88046497	1	17	Contig_021590	9353	RRL
Affx-88000611	AX-88050415	1	17	Contig_079192	4706	RRL
Affx-87943216	AX-88047796	1	17	Contig_036816	8589	RNA-SEQ
Affx-87907322	AX-88057851	1	17	Contig_018197	11258	RNA-SEQ
Affx-88082054	AX-88041114	1	17	Contig_205839	1037	RRL
Affx-87917549	AX-88058377	1	17	Contig_023105	6829	RRL
Affx-87904714	AX-88030980	1	17	Contig_017155	9971	RAD_RRL
Affx-88083469	AX-88055925	1	17	Contig_208811	3092	RRL
Affx-87969089	AX-88060968	1	17	Contig_053703	5234	RNA-SEQ
Affx-87861846	AX-88026662	1	17	Contig_002283	6068	RRL
Affx-88026925	AX-88064743	1	17	Contig_107139	3450	RNA-SEQ
Affx-87985572	AX-88041075	1	17	Contig_066069	6094	RRL
Affx-87911746	AX-88028097	1	17	Contig_020456	13216	RRL
Affx-87966154	AX-88036431	1	17	Contig_051670	4781	RAD
Affx-88009500	AX-88026298	1	17	Contig_087745	8272	RRL
Affx-87879135	AX-88047300	1	17	Contig_007363	13308	RRL
Affx-88047466	AX-88049642	1	17	Contig_133689	6929	RRL
Affx-87935244	AX-88049031	1	17	Contig_032076	7262	RRL
Affx-87879493	AX-88070408	1	17	Contig_007507	7603	RNA-SEQ
Affx-87959471	AX-88071065	1	17	Contig_046748	8397	RNA-SEQ
Affx-88109661	AX-88052578	1	17	Contig_374090	320	RNA-SEQ
Affx-87985487	AX-88031354	1	17	Contig_065993	6232	RAD
Affx-87940322	AX-88046104	1	17	Contig_035075	9141	RRL
Affx-87875931	AX-88067323	1	17	Contig_006351	4870	RNA-SEQ
Affx-87876820	AX-88056116	1	17	Contig_006622	19428	RAD
Affx-87936835	AX-88070300	1	17	Contig_032918	9581	RNA-SEQ
Affx-88080027	AX-88040331	1	17	Contig_201138	1345	RRL
Affx-87941158	AX-88034033	1	17	Contig_035623	16443	RNA-SEQ
Affx-88027628	AX-88068070	1	17	Contig_107813	5263	RRL
Affx-88046618	AX-88026266	1	17	Contig_132575	4161	RNA-SEQ
Affx-87989912	AX-88058928	1	17	Contig_069308	13508	RNA-SEQ
Affx-87930079	AX-88026202	1	17	Contig_029442	14274	RNA-SEQ
Affx-88001755	AX-88061753	1	17	Contig_080101	3316	RAD
Affx-87951996	AX-88030363	1	17	Contig_042032	4003	RRL
Affx-88022105	AX-88066398	1	17	Contig_100744	2908	RNA-SEQ
Affx-87960869	AX-88032786	1	17	Contig_047684	1144	RNA-SEQ
Affx-88054311	AX-88052287	1	17	Contig_143602	3803	RRL
Affx-87859475	AX-88032312	1	17	Contig_001705	5247	RNA-SEQ
Affx-87938449	AX-88033378	1	17	Contig_033859	3920	RAD
Affx-87986864	AX-88057690	1	17	Contig_066980	2751	RRL
Affx-88089063	AX-88077415	1	17	Contig_224117	1383	RNA-SEQ
Affx-87925473	AX-88078077	1	17	Contig_026978	4373	RRL
Affx-88001939	AX-88040461	1	17	Contig_080239	9658	RNA-SEQ
Affx-88031211	AX-88064443	1	17	Contig_111679	6067	RNA-SEQ
Affx-87872617	AX-88071303	1	17	Contig_005338	17560	RAD
Affx-88065353	AX-88074293	1	17	Contig_164802	3341	RRL
Affx-87994614	AX-88026475	1	17	Contig_073753	2108	RAD
Affx-87927013	AX-88039573	1	17	Contig_027766	14022	RNA-SEQ
Affx-87914654	AX-88067662	1	17	Contig_021682	10077	RRL
Affx-87875400	AX-88041184	1	17	Contig_006174	6900	RAD
Affx-88049946	AX-88033364	1	17	Contig_137034	5153	RRL
Affx-88004753	AX-88035831	1	17	Contig_082699	5542	RAD
Affx-88005479	AX-88073632	1	17	Contig_083375	3747	RNA-SEQ
Affx-87896159	AX-88029486	1	17	Contig_013628	4083	RRL
Affx-87945734	AX-88067563	1	17	Contig_038171	3118	RAD
Affx-87985227	AX-88060699	1	17	Contig_065788	1430	RNA-SEQ
Affx-87878305	AX-88070197	1	17	Contig_007066	16994	RNA-SEQ
Affx-88030914	AX-88046319	1	17	Contig_111315	7918	RRL
Affx-87958662	AX-88040854	1	17	Contig_046225	6806	RNA-SEQ
Affx-87930757	AX-88053538	1	17	Contig_029838	3258	RRL
Affx-88021854	AX-88039663	1	17	Contig_100392	2025	RNA-SEQ
Affx-87980617	AX-88059987	1	17	Contig_062438	10208	RRL
Affx-88112341	AX-88070664	1	17	Contig_395060	480	RAD
Affx-88027627	AX-88070986	1	17	Contig_107813	5233	RRL
Affx-87880866	AX-88040381	1	17	Contig_007912	11215	RRL
Affx-88104872	AX-88048950	1	17	Contig_292489	616	RNA-SEQ
Affx-87884458	AX-88062795	1	17	Contig_009215	11398	RRL
Affx-88118696	AX-88064949	1	17	Contig_453287	586	RNA-SEQ
Affx-87899944	AX-88077361	1	17	Contig_015086	3472	RRL
Affx-88095057	AX-88044010	1	17	Contig_250226	178	RNA-SEQ
Affx-87966975	AX-88054571	1	17	Contig_052343	8176	RNA-SEQ
Affx-87957553	AX-88040574	1	17	Contig_045533	4407	RRL
Affx-87892194	AX-88058280	1	17	Contig_011979	20204	RRL
Affx-87885566	AX-88066647	1	17	Contig_009593	17851	RAD
Affx-87897017	AX-88033170	1	17	Contig_013950	4599	RRL
Affx-88034511	AX-88062039	1	17	Contig_115457	5623	RNA-SEQ
Affx-87879140	AX-88069312	1	17	Contig_007363	7554	RRL
Affx-88026613	AX-88059388	1	17	Contig_106692	6055	RNA-SEQ
Affx-88034584	AX-88073517	1	17	Contig_115557	1781	RNA-SEQ
Affx-88132812	AX-88067689	1	17	Contig_047688	5008	RAD
Affx-87885431	AX-88067447	1	17	Contig_009546	1193	RRL
Affx-88005886	AX-88053927	1	17	Contig_083776	1680	RAD
Affx-88088985	AX-88061676	1	17	Contig_223955	2857	RNA-SEQ
Affx-88047218	AX-88033534	1	17	Contig_133299	1670	RAD
Affx-88044164	AX-88040082	1	17	Contig_129199	5474	RRL
Affx-87851528	AX-88054269	1	17	Contig_000008	13839	RNA-SEQ
Affx-87915318	AX-88050641	1	17	Contig_022002	9707	RNA-SEQ
Affx-87968130	AX-88056069	1	17	Contig_053031	10331	RRL
Affx-87917868	AX-88048668	1	17	Contig_023260	12822	RRL
Affx-87959962	AX-88036879	1	17	Contig_047130	10181	RRL
Affx-87988363	AX-88075730	1	17	Contig_068161	9866	RNA-SEQ
Affx-87880206	AX-88063292	1	17	Contig_007723	7768	RRL
Affx-87869472	AX-88074713	1	17	Contig_004313	28037	RNA-SEQ
Affx-88058817	AX-88050193	1	17	Contig_153297	3115	RNA-SEQ
Affx-87989982	AX-88040832	1	17	Contig_069374	5557	RRL
Affx-87981157	AX-88064065	1	17	Contig_062879	13686	RRL
Affx-88011120	AX-88039205	1	17	Contig_089609	5798	RNA-SEQ
Affx-88077196	AX-88069434	1	17	Contig_194044	1298	RRL_RNA-SEQ
Affx-87975487	AX-88030689	1	17	Contig_057968	3187	RAD
Affx-87960873	AX-88056300	1	17	Contig_047688	186	RNA-SEQ
Affx-88016625	AX-88036964	1	17	Contig_094851	741	RRL
Affx-88077899	AX-88046404	1	17	Contig_195894	2874	RRL
Affx-88122179	AX-88027066	1	17	Contig_052807	11534	Linkage_map
Affx-88131190	AX-88052892	1	17	Contig_018613	3131	RRL
Affx-87994611	AX-88034357	1	17	Contig_073746	6470	RRL
Affx-87969312	AX-88040659	1	17	Contig_053856	16252	RAD
Affx-88063131	AX-88042969	1	17	Contig_161223	1516	RRL
Affx-88007712	AX-88058616	1	17	Contig_085860	2743	RNA-SEQ
Affx-88108090	AX-88070374	1	17	Contig_362044	376	RRL
Affx-87872534	AX-88052733	1	17	Contig_005306	25741	RAD
Affx-87970675	AX-88032411	1	17	Contig_054811	4112	RAD
Affx-87986167	AX-88075874	1	17	Contig_066451	11669	RAD
Affx-87856608	AX-88075208	1	17	Contig_001059	20379	RNA-SEQ
Affx-87955082	AX-88043283	1	17	Contig_044042	1506	RNA-SEQ
Affx-87891474	AX-88038309	1	17	Contig_011722	1957	RNA-SEQ
Affx-87927015	AX-88058006	1	17	Contig_027766	14458	RNA-SEQ
Affx-88092696	AX-88055465	1	17	Contig_243004	654	RRL
Affx-87930611	AX-88050941	1	17	Contig_029738	340	RAD
Affx-87979887	AX-88062426	1	17	Contig_061753	2984	RAD
Affx-88033207	AX-88065851	1	17	Contig_113847	1089	RRL
Affx-87993845	AX-88059044	1	17	Contig_073059	18333	RAD_RNA-SEQ
Affx-88097779	AX-88058010	1	17	Contig_260467	404	RNA-SEQ
Affx-87854603	AX-88047873	1	17	Contig_000651	4191	RAD
Affx-88015333	AX-88037835	1	17	Contig_093661	6287	RNA-SEQ
Affx-87869418	AX-88064176	1	17	Contig_004291	21907	RRL
Affx-87926788	AX-88031951	1	17	Contig_027646	11034	RRL
Affx-88069325	AX-88075628	1	17	Contig_171418	911	RNA-SEQ
Affx-88121037	AX-88056803	1	17	Contig_514215	226	RNA-SEQ
Affx-87985488	AX-88049408	1	17	Contig_065993	6379	RAD
Affx-87917613	AX-88067210	1	17	Contig_023136	5992	RRL
Affx-88085666	AX-88059679	1	17	Contig_214055	1378	RAD
Affx-88042267	AX-88073605	1	17	Contig_126383	1215	RRL
Affx-87973718	AX-88068420	1	17	Contig_056737	1361	RNA-SEQ
Affx-87876680	AX-88029555	1	17	Contig_006589	23615	RAD
Affx-88086110	AX-88057610	1	17	Contig_215030	454	RNA-SEQ
Affx-87996101	AX-88077302	1	17	Contig_075167	933	RRL_RNA-SEQ
Affx-87987787	AX-88027356	1	17	Contig_067749	1341	RAD
Affx-87976352	AX-88066297	1	17	Contig_058778	15968	RRL
Affx-88107683	AX-88029666	1	17	Contig_358864	571	RRL
Affx-87897111	AX-88066967	1	17	Contig_013990	14008	RRL
Affx-87914663	AX-88044922	1	17	Contig_021684	10901	RRL
Affx-88085403	AX-88033455	1	17	Contig_213475	2166	RNA-SEQ
Affx-88019971	AX-88037709	1	17	Contig_098333	3532	RRL
Affx-87917434	AX-88060395	1	17	Contig_023057	6252	RRL
Affx-88100403	AX-88030698	1	17	Contig_269569	1202	RRL
Affx-88070192	AX-88074767	1	17	Contig_172834	521	RRL
Affx-87898130	AX-88027946	1	17	Contig_014362	1661	RNA-SEQ
Affx-87988460	AX-88077353	1	17	Contig_068226	3427	RAD
Affx-88066680	AX-88065460	1	17	Contig_166728	2545	RRL
Affx-87870491	AX-88044142	1	17	Contig_004639	23373	RAD
Affx-87915144	AX-88031833	1	17	Contig_021935	7899	RAD
Affx-87894643	AX-88034537	1	17	Contig_012997	4135	RAD_RRL
Affx-87920705	AX-88049991	1	17	Contig_024822	20674	RNA-SEQ
Affx-88119287	AX-88034603	1	17	Contig_459363	2061	RAD
Affx-88019256	AX-88051519	1	17	Contig_097566	846	RRL
Affx-88020293	AX-88046583	1	17	Contig_098633	4627	RRL_RNA-SEQ
Affx-88033585	AX-88067816	1	17	Contig_114339	274	RRL
Affx-87876182	AX-88065006	1	17	Contig_006433	6798	RNA-SEQ
Affx-87869473	AX-88057926	1	17	Contig_004313	28133	RNA-SEQ
Affx-87944340	AX-88061930	1	17	Contig_037408	14519	RAD
Affx-87995279	AX-88027158	1	17	Contig_074359	16571	RRL
Affx-87915142	AX-88038390	1	17	Contig_021935	6106	RAD
Affx-88123005	AX-88030281	1	17	Contig_072084	4694	Linkage_map
Affx-87969446	AX-88051313	1	17	Contig_053925	2265	RNA-SEQ
Affx-87987612	AX-88061937	1	17	Contig_067607	4510	RNA-SEQ
Affx-88076458	AX-88075881	1	17	Contig_192622	1353	RAD
Affx-87958258	AX-88072755	1	17	Contig_045992	117	RNA-SEQ
Affx-87886629	AX-88065271	1	17	Contig_009990	26942	RNA-SEQ
Affx-87895468	AX-88066191	1	17	Contig_013362	3874	RRL
Affx-88002195	AX-88031985	1	17	Contig_080486	2007	RAD
Affx-87916594	AX-88064415	1	17	Contig_022633	12448	RRL
Affx-88018098	AX-88054490	1	17	Contig_096376	175	RRL
Affx-88031731	AX-88041740	1	17	Contig_112278	1987	RRL
Affx-88069635	AX-88034328	1	17	Contig_171880	1003	RRL
Affx-88037518	AX-88061865	1	17	Contig_118848	2334	RAD
Affx-88004272	AX-88031857	1	17	Contig_082255	2298	RNA-SEQ
Affx-87924581	AX-88042661	1	17	Contig_026579	606	RRL
Affx-87882504	AX-88040586	1	17	Contig_008483	18739	RRL
Affx-87906074	AX-88058538	1	17	Contig_017680	1013	RRL
Affx-88023549	AX-88047701	1	17	Contig_102703	2934	RAD
Affx-87912605	AX-88068769	1	17	Contig_020791	6511	RNA-SEQ
Affx-88106510	AX-88068721	1	17	Contig_349801	691	RNA-SEQ
Affx-88042867	AX-88029425	1	17	Contig_127350	7706	RRL
Affx-87886334	AX-88035077	1	17	Contig_009862	11748	RNA-SEQ
Affx-88014251	AX-88064502	1	17	Contig_092614	8158	RNA-SEQ
Affx-88006527	AX-88054740	1	17	Contig_084410	526	RNA-SEQ
Affx-87899059	AX-88051410	1	17	Contig_014699	13385	RAD
Affx-88072062	AX-88054165	1	17	Contig_177349	1112	RRL
Affx-87893532	AX-88034438	1	17	Contig_012542	12334	RRL_RNA-SEQ
Affx-88101941	AX-88034441	1	17	Contig_275203	615	RNA-SEQ
Affx-88007537	AX-88044724	1	17	Contig_085610	1128	RRL
Affx-88054318	AX-88055559	1	17	Contig_143623	2485	RNA-SEQ
Affx-88095191	AX-88054778	1	17	Contig_250700	417	RAD
Affx-88132777	AX-88066611	1	17	Contig_007845	5264	RNA-SEQ
Affx-88036859	AX-88025962	1	17	Contig_118107	1086	RRL
Affx-88034921	AX-88033986	1	17	Contig_115944	2551	RAD
Affx-87880868	AX-88046903	1	17	Contig_007912	3524	RRL
Affx-87915508	AX-88036383	1	17	Contig_022116	8603	RRL
Affx-87889242	AX-88055141	1	17	Contig_010925	20876	RRL
Affx-87917739	AX-88064560	1	17	Contig_023186	4755	RNA-SEQ
Affx-88076473	AX-88051460	1	17	Contig_192635	4903	RAD
Affx-88067769	AX-88044245	1	17	Contig_168572	1592	RRL
Affx-88070437	AX-88030649	1	17	Contig_173261	1664	RRL
Affx-87985793	AX-88052596	1	17	Contig_066186	6666	RNA-SEQ
Affx-88105542	AX-88076224	1	17	Contig_339735	266	RNA-SEQ
Affx-87941609	AX-88057538	1	17	Contig_035958	11513	RNA-SEQ
Affx-88036885	AX-88047194	1	17	Contig_118138	4543	RAD
Affx-88040417	AX-88049638	1	17	Contig_123512	5352	RNA-SEQ
Affx-88002911	AX-88029155	1	17	Contig_081095	131	RNA-SEQ
Affx-88132840	AX-88046514	1	17	Contig_116877	220	RNA-SEQ
Affx-87965388	AX-88026631	1	17	Contig_051092	3036	RNA-SEQ
Affx-88124142	AX-88029151	1	17	Contig_041077	8583	Linkage_map
Affx-87872622	AX-88069829	1	17	Contig_005338	27951	RAD
Affx-88032195	AX-88049471	1	17	Contig_112810	2450	RRL
Affx-87989417	AX-88051931	1	17	Contig_068944	2157	RRL
Affx-88033936	AX-88069791	1	17	Contig_114707	8205	RRL
Affx-88116858	AX-88030248	1	17	Contig_435757	318	RAD
Affx-88005792	AX-88067154	1	17	Contig_083680	6343	RRL
Affx-87982811	AX-88043754	1	17	Contig_064036	8082	RNA-SEQ
Affx-87863028	AX-88071971	1	17	Contig_002562	3807	RRL
Affx-88038908	AX-88028899	1	17	Contig_120836	8561	RNA-SEQ
Affx-88079761	AX-88043047	1	17	Contig_200467	988	RRL
Affx-88026875	AX-88026652	1	17	Contig_107058	8688	RRL
Affx-87871831	AX-88041070	1	17	Contig_005022	2709	RAD
Affx-87899902	AX-88033876	1	17	Contig_015072	22539	RNA-SEQ
Affx-87910253	AX-88067165	1	17	Contig_019744	1709	RNA-SEQ
Affx-87886551	AX-88060492	1	17	Contig_009952	5212	RNA-SEQ
Affx-88013676	AX-88044420	1	17	Contig_092046	5055	RRL
Affx-87971397	AX-88043577	1	17	Contig_055315	8452	RNA-SEQ
Affx-87946287	AX-88042918	1	17	Contig_038438	3947	RNA-SEQ
Affx-87857195	AX-88064195	1	17	Contig_001188	23875	RRL
Affx-87922549	AX-88035592	1	17	Contig_025632	26499	RNA-SEQ
Affx-88041300	AX-88056669	1	17	Contig_124842	4975	RNA-SEQ
Affx-88090165	AX-88060643	1	17	Contig_231216	2694	RRL
Affx-88014805	AX-88073849	1	17	Contig_093113	6338	RRL
Affx-88105709	AX-88051911	1	17	Contig_342625	639	RNA-SEQ
Affx-88005897	AX-88066429	1	17	Contig_083790	2256	RAD
Affx-88107789	AX-88033733	1	17	Contig_359933	536	RNA-SEQ
Affx-88057761	AX-88050893	1	17	Contig_151139	2044	RAD
Affx-88033362	AX-88069884	1	17	Contig_114076	6048	RRL
Affx-88067994	AX-88054842	1	17	Contig_168887	1082	RRL
Affx-87903397	AX-88047753	1	17	Contig_016625	19469	RRL
Affx-87996364	AX-88056785	1	17	Contig_075350	1213	RAD
Affx-87963681	AX-88029117	1	17	Contig_049663	4109	RRL
Affx-87897432	AX-88053311	1	17	Contig_014097	2514	RRL
Affx-88084554	AX-88045343	1	17	Contig_211322	2068	RRL
Affx-87888150	AX-88032794	1	17	Contig_010506	16375	RRL
Affx-87892236	AX-88076083	1	17	Contig_012011	11826	RNA-SEQ
Affx-88006317	AX-88075425	1	17	Contig_084176	3997	RAD
Affx-87936415	AX-88072963	1	17	Contig_032675	13078	RAD
Affx-87863694	AX-88068766	1	17	Contig_002748	9049	RRL
Affx-87864470	AX-88040360	1	17	Contig_002930	4508	RRL
Affx-88055254	AX-88059186	1	17	Contig_145522	164	RAD
Affx-88083233	AX-88056878	1	17	Contig_208218	4916	RNA-SEQ
Affx-87927595	AX-88074290	1	17	Contig_028077	4037	RNA-SEQ
Affx-88021123	AX-88054517	1	17	Contig_099525	827	RNA-SEQ
Affx-88075868	AX-88041854	1	17	Contig_190708	1782	RRL
Affx-87964963	AX-88059365	1	17	Contig_050745	7867	RRL
Affx-87983055	AX-88063248	1	17	Contig_064202	6287	RRL
Affx-87852937	AX-88046267	1	17	Contig_000333	38552	RRL
Affx-87877560	AX-88032861	1	17	Contig_006849	20440	RRL
Affx-88063745	AX-88070474	1	17	Contig_162199	2337	RNA-SEQ
Affx-88059768	AX-88052834	1	17	Contig_155414	5185	RAD
Affx-88022818	AX-88040438	1	17	Contig_101714	2462	RRL
Affx-87881715	AX-88026559	1	17	Contig_008198	33645	RRL
Affx-88010490	AX-88052326	1	17	Contig_088882	8491	RNA-SEQ
Affx-87885188	AX-88035862	1	17	Contig_009460	11001	RNA-SEQ
Affx-88103447	AX-88046321	1	17	Contig_282928	1794	RNA-SEQ
Affx-88095813	AX-88046289	1	17	Contig_253055	1436	RNA-SEQ
Affx-87915171	AX-88056054	1	17	Contig_021949	12729	RAD
Affx-88017853	AX-88038412	1	17	Contig_096092	6391	RNA-SEQ
Affx-88125093	AX-88052857	1	17	Contig_128563	2182	Linkage_map
Affx-88040118	AX-88035904	1	17	Contig_123067	1513	RRL
Affx-88035217	AX-88041905	1	17	Contig_116308	1355	RNA-SEQ
Affx-88005887	AX-88036563	1	17	Contig_083776	1739	RAD
Affx-88101148	AX-88056079	1	17	Contig_272342	425	RNA-SEQ
Affx-88033571	AX-88060512	1	17	Contig_114316	3602	RNA-SEQ
Affx-87918568	AX-88068526	1	17	Contig_023648	6527	RRL
Affx-88064790	AX-88075747	1	17	Contig_163967	1459	RNA-SEQ
Affx-88125358	AX-88058424	1	17	Contig_093787	2240	Linkage_map
Affx-88119370	AX-88076419	1	17	Contig_460193	1042	RNA-SEQ
Affx-87937918	AX-88040984	1	17	Contig_033562	12666	RRL
Affx-87953260	AX-88069199	1	17	Contig_042901	2692	RRL
Affx-88043119	AX-88046331	1	17	Contig_127757	818	RAD
Affx-88089660	AX-88055671	1	17	Contig_227785	1217	RRL
Affx-88066311	AX-88037327	1	17	Contig_166288	3316	RNA-SEQ
Affx-87928744	AX-88052108	1	17	Contig_028729	3213	RNA-SEQ
Affx-87884979	AX-88053960	1	17	Contig_009416	15582	RNA-SEQ
Affx-87936413	AX-88034885	1	17	Contig_032675	12801	RAD
Affx-87915471	AX-88077937	1	17	Contig_022096	7362	RRL
Affx-88035016	AX-88041849	1	17	Contig_116054	1118	RAD
Affx-87989170	AX-88041515	1	17	Contig_068797	2852	RNA-SEQ
Affx-87859233	AX-88037829	1	17	Contig_001654	5506	RNA-SEQ
Affx-87959952	AX-88041706	1	17	Contig_047124	6662	RRL
Affx-88016598	AX-88029513	1	17	Contig_094826	599	RNA-SEQ
Affx-87919844	AX-88037963	1	17	Contig_024328	5897	RNA-SEQ
Affx-88102613	AX-88039641	1	17	Contig_278070	1556	RNA-SEQ
Affx-88008261	AX-88062098	1	17	Contig_086409	7372	RRL
Affx-87917594	AX-88052145	1	17	Contig_023120	13483	RRL_RNA-SEQ
Affx-87898325	AX-88043089	1	17	Contig_014429	7130	RRL
Affx-88036056	AX-88068199	1	17	Contig_117196	13105	RRL
Affx-88108531	AX-88057759	1	17	Contig_365521	314	RRL
Affx-87886484	AX-88062789	1	17	Contig_009923	10073	RRL
Affx-87857428	AX-88062161	1	17	Contig_001239	8056	RNA-SEQ
Affx-88083065	AX-88038859	1	17	Contig_207861	663	RRL
Affx-87893752	AX-88045721	1	17	Contig_012656	795	RRL
Affx-87857726	AX-88026073	1	17	Contig_001306	32482	RRL
Affx-87920223	AX-88078108	1	17	Contig_024554	10946	RNA-SEQ
Affx-88002913	AX-88054664	1	17	Contig_081095	4934	RNA-SEQ
Affx-87863527	AX-88032637	1	17	Contig_002700	9802	RAD
Affx-87962505	AX-88031431	1	17	Contig_048854	10578	RNA-SEQ
Affx-88050467	AX-88072816	1	17	Contig_137752	1157	RNA-SEQ
Affx-87983680	AX-88065003	1	17	Contig_064698	17193	RAD_RRL
Affx-87983022	AX-88040721	1	17	Contig_064173	10777	RRL
Affx-87915767	AX-88037601	1	17	Contig_022241	14526	RAD
Affx-87965552	AX-88056331	1	17	Contig_051212	6409	RAD
Affx-87854464	AX-88066129	1	17	Contig_000636	11134	RRL
Affx-88009115	AX-88042407	1	17	Contig_087260	2430	RNA-SEQ
Affx-87867812	AX-88052968	1	17	Contig_003814	24609	RAD
Affx-88057836	AX-88028223	1	17	Contig_151310	5867	RRL
Affx-88076663	AX-88040621	1	17	Contig_192933	2403	RNA-SEQ
Affx-88080751	AX-88035945	1	17	Contig_202757	664	RRL
Affx-87908058	AX-88069213	1	17	Contig_018547	8274	RRL
Affx-87997893	AX-88053572	1	17	Contig_076650	1253	RNA-SEQ
Affx-87972394	AX-88050228	1	17	Contig_055915	2587	RAD
Affx-88055237	AX-88073201	1	17	Contig_145485	564	RRL
Affx-87946286	AX-88030378	1	17	Contig_038438	270	RRL
Affx-88095075	AX-88046820	1	17	Contig_250357	670	RAD
Affx-88077637	AX-88076762	1	17	Contig_195183	200	RNA-SEQ
Affx-88098453	AX-88047118	1	17	Contig_262563	511	RAD
Affx-87916271	AX-88051675	1	17	Contig_022481	9854	RAD
Affx-87883278	AX-88059800	1	17	Contig_008755	4832	RRL
Affx-87897171	AX-88040819	1	17	Contig_014005	14536	RRL
Affx-88085037	AX-88047303	1	17	Contig_212536	877	RNA-SEQ
Affx-87875751	AX-88029464	1	17	Contig_006281	11268	RRL
Affx-88033598	AX-88038830	1	17	Contig_114348	1427	RRL
Affx-87959387	AX-88056530	1	17	Contig_046693	1044	RRL
Affx-88066428	AX-88064879	1	17	Contig_166374	4477	RNA-SEQ
Affx-87871490	AX-88048527	1	17	Contig_004906	23960	RNA-SEQ
Affx-88026337	AX-88054582	1	17	Contig_106368	8454	RNA-SEQ
Affx-88048870	AX-88059603	1	17	Contig_135627	798	RRL
Affx-87899016	AX-88036943	1	17	Contig_014671	35680	RNA-SEQ
Affx-87980687	AX-88067368	1	17	Contig_062489	12464	RRL
Affx-87973351	AX-88077881	1	17	Contig_056506	2474	RAD
Affx-87879349	AX-88043861	1	17	Contig_007451	396	RNA-SEQ
Affx-88071811	AX-88063612	1	17	Contig_176632	679	RRL
Affx-87941610	AX-88058494	1	17	Contig_035958	930	RRL
Affx-87947547	AX-88063414	1	17	Contig_039107	1841	RNA-SEQ
Affx-88109499	AX-88072138	1	17	Contig_373051	499	RNA-SEQ
Affx-88035408	AX-88056303	1	17	Contig_116482	6028	RNA-SEQ
Affx-88075708	AX-88064143	1	17	Contig_190163	452	RRL
Affx-87950846	AX-88056522	1	17	Contig_041208	5668	RRL
Affx-88025616	AX-88077384	1	17	Contig_105354	4100	RNA-SEQ
Affx-87957821	AX-88054457	1	17	Contig_045690	7778	RRL
Affx-88136717	AX-88032356	1	17	Contig_251211	1134	RNA-SEQ
Affx-87944797	AX-88058829	1	17	Contig_037634	8523	RNA-SEQ
Affx-87933332	AX-88046372	1	17	Contig_031166	7881	RAD
Affx-87943711	AX-88042417	1	17	Contig_037092	3928	RRL
Affx-88041365	AX-88029414	1	17	Contig_124965	2253	RRL
Affx-88019846	AX-88049914	1	17	Contig_098184	8207	RRL
Affx-88003483	AX-88031464	1	17	Contig_081583	2527	RRL
Affx-87950170	AX-88030752	1	17	Contig_040741	8371	RAD
Affx-87912643	AX-88046830	1	17	Contig_020814	11408	RRL
Affx-88034354	AX-88059859	1	17	Contig_115236	6924	RNA-SEQ
Affx-88114517	AX-88057171	1	17	Contig_412642	866	RRL
Affx-88033199	AX-88043000	1	17	Contig_113836	7152	RRL
Affx-88105766	AX-88041109	1	17	Contig_343161	413	RAD
Affx-87902382	AX-88076569	1	17	Contig_016205	8351	RAD
Affx-87907818	AX-88060464	1	17	Contig_018432	8024	RNA-SEQ
Affx-87956055	AX-88050713	1	17	Contig_044580	5245	RNA-SEQ
Affx-87966972	AX-88050953	1	17	Contig_052342	10100	RNA-SEQ
Affx-88091157	AX-88069033	1	17	Contig_236178	1677	RNA-SEQ
Affx-87901039	AX-88042095	1	17	Contig_015551	14140	RRL
Affx-87880800	AX-88031450	1	17	Contig_007887	18759	RNA-SEQ
Affx-87937398	AX-88034616	1	17	Contig_033245	8552	RNA-SEQ
Affx-87947298	AX-88051340	1	17	Contig_038974	5514	RRL
Affx-87902207	AX-88063618	1	17	Contig_016125	6159	RRL
Affx-87910934	AX-88055533	1	17	Contig_020074	14678	RRL
Affx-87980306	AX-88068818	1	17	Contig_062104	2124	RRL
Affx-87858253	AX-88067255	1	17	Contig_001426	1748	RRL
Affx-88125785	AX-88032413	1	17	Contig_174481	2894	Linkage_map
Affx-87954691	AX-88040591	1	17	Contig_043851	3560	RNA-SEQ
Affx-87897172	AX-88063098	1	17	Contig_014005	14937	RRL
Affx-88058282	AX-88046808	1	17	Contig_152221	1004	RAD
Affx-87971029	AX-88046187	1	17	Contig_055049	7020	RNA-SEQ
Affx-87855141	AX-88034171	1	17	Contig_000772	5281	RAD
Affx-87980162	AX-88062430	1	17	Contig_061991	6253	RAD
Affx-87995641	AX-88061666	1	17	Contig_074687	12627	RNA-SEQ
Affx-87870468	AX-88027395	1	17	Contig_004635	14241	RNA-SEQ
Affx-87932368	AX-88043710	1	17	Contig_030653	11236	RAD
Affx-87930254	AX-88057556	1	17	Contig_029555	5318	RRL
Affx-88122397	AX-88041022	1	17	Contig_079823	1310	Linkage_map
Affx-87880062	AX-88061103	1	17	Contig_007679	2580	RNA-SEQ
Affx-88046345	AX-88050925	1	17	Contig_132239	4116	RRL
Affx-87996773	AX-88055305	1	17	Contig_075655	6136	RRL
Affx-87868986	AX-88061342	1	17	Contig_004143	43182	RAD
Affx-88007956	AX-88069257	1	17	Contig_086057	6965	RAD
Affx-88035504	AX-88052412	1	17	Contig_116582	261	RAD
Affx-87959519	AX-88077783	1	17	Contig_046768	3315	RNA-SEQ
Affx-87973370	AX-88041944	1	17	Contig_056521	807	RNA-SEQ
Affx-88057242	AX-88052947	1	17	Contig_149978	4785	RNA-SEQ
Affx-87908427	AX-88041405	1	17	Contig_018759	13632	RAD
Affx-87912892	AX-88050450	1	17	Contig_020929	6506	RNA-SEQ
Affx-88066110	AX-88050726	1	17	Contig_166007	3725	RRL
Affx-87861323	AX-88047417	1	17	Contig_002162	18553	RNA-SEQ
Affx-87879490	AX-88047670	1	17	Contig_007507	2251	RAD
Affx-88001670	AX-88058293	1	17	Contig_080042	5495	RRL
Affx-88092633	AX-88068434	1	17	Contig_242737	826	RRL
Affx-87955284	AX-88041998	1	17	Contig_044150	2473	RNA-SEQ
Affx-88041527	AX-88076940	1	17	Contig_125248	3126	RNA-SEQ
Affx-87958432	AX-88037892	1	17	Contig_046101	7828	RRL
Affx-87954882	AX-88065093	1	17	Contig_043934	3084	RNA-SEQ
Affx-87926834	AX-88049989	1	17	Contig_027679	14195	RNA-SEQ
Affx-87943059	AX-88072322	1	17	Contig_036732	17858	RNA-SEQ
Affx-87916267	AX-88029661	1	17	Contig_022481	9233	RAD
Affx-87990083	AX-88070999	1	17	Contig_069449	12040	RRL
Affx-88035828	AX-88053242	1	17	Contig_116954	183	RRL
Affx-87938536	AX-88066696	1	17	Contig_033923	9467	RRL
Affx-88114859	AX-88046546	1	17	Contig_416063	145	RNA-SEQ
Affx-88086620	AX-88075229	1	17	Contig_216182	1243	RRL
Affx-87915168	AX-88055854	1	17	Contig_021949	11297	RNA-SEQ
Affx-88093962	AX-88055697	1	17	Contig_246432	1620	RAD
Affx-88071181	AX-88065548	1	17	Contig_174975	391	RRL
Affx-87877776	AX-88051522	1	17	Contig_006909	730	RRL
Affx-87927225	AX-88061916	1	17	Contig_027848	8654	RRL
Affx-87861189	AX-88072853	1	17	Contig_002125	20836	RRL
Affx-87956434	AX-88060283	1	17	Contig_044836	7682	RRL
Affx-88059960	AX-88027825	1	17	Contig_155934	925	RNA-SEQ
Affx-87868981	AX-88068462	1	17	Contig_004143	3756	RAD
Affx-88075875	AX-88075495	1	17	Contig_190735	3060	RNA-SEQ
Affx-88122133	AX-88066907	1	17	Contig_010415	15483	Linkage_map
Affx-87890008	AX-88075223	1	17	Contig_011216	25482	RRL
Affx-87867216	AX-88071547	1	17	Contig_003657	4521	RRL
Affx-87867239	AX-88035538	1	17	Contig_003663	23139	RAD
Affx-87967983	AX-88060344	1	17	Contig_052957	2009	RRL
Affx-87885194	AX-88032203	1	17	Contig_009460	8122	RNA-SEQ
Affx-87990450	AX-88037868	1	17	Contig_069745	7893	RAD
Affx-88046344	AX-88115675	1	17	Contig_132239	3661	RRL
Affx-87926738	AX-88106987	1	17	Contig_027623	6297	RRL
Affx-88048201	AX-88106514	1	17	Contig_134732	863	RAD
Affx-87948819	AX-88093656	1	17	Contig_039816	7062	RNA-SEQ
Affx-87942611	AX-88124640	1	17	Contig_036524	5900	RNA-SEQ
Affx-87929297	AX-88093287	1	17	Contig_029025	1371	RNA-SEQ
Affx-88095134	AX-88117733	1	17	Contig_250571	657	RNA-SEQ
Affx-87853728	AX-88092751	1	17	Contig_000469	13250	RNA-SEQ
Affx-87956437	AX-88109248	1	17	Contig_044836	9757	RAD
Affx-87911541	AX-88089067	1	17	Contig_020380	907	RRL
Affx-87904829	AX-88111801	1	17	Contig_017219	4235	RRL
Affx-88067231	AX-88111231	1	17	Contig_167657	1377	RNA-SEQ
Affx-87880719	AX-88089686	1	17	Contig_007862	13611	RNA-SEQ
Affx-88134177	AX-88115190	1	17	Contig_018684	3301	RRL
Affx-88031171	AX-88101256	1	17	Contig_111634	1899	RNA-SEQ
Affx-88072896	AX-88084857	1	17	Contig_180583	1349	RNA-SEQ
Affx-87987671	AX-88091016	1	17	Contig_067657	10583	RAD
Affx-87961644	AX-88098175	1	17	Contig_048194	7470	RRL
Affx-87905876	AX-88094526	1	17	Contig_017608	10890	RNA-SEQ
Affx-88120539	AX-88091265	1	17	Contig_489611	705	RAD
Affx-87950270	AX-88086261	1	17	Contig_040800	652	RNA-SEQ
Affx-87959550	AX-88098815	1	17	Contig_046787	9308	RAD
Affx-88067232	AX-88126318	1	17	Contig_167657	321	RNA-SEQ
Affx-87909814	AX-88079031	1	17	Contig_019488	14490	RRL
Affx-87871279	AX-88078411	1	17	Contig_004850	3437	RRL
Affx-88026902	AX-88095823	1	17	Contig_107111	9319	RRL
Affx-88025542	AX-88084354	1	17	Contig_105275	10757	RAD
Affx-88011317	AX-88125461	1	17	Contig_089830	8355	RNA-SEQ
Affx-88036278	AX-88085667	1	17	Contig_117437	247	RAD
Affx-87964295	AX-88080395	1	17	Contig_050211	7662	RRL
Affx-87950421	AX-88099826	1	17	Contig_040891	9627	RAD
Affx-87948474	AX-88121527	1	17	Contig_039644	2793	RNA-SEQ
Affx-87950273	AX-88118364	1	17	Contig_040800	7568	RNA-SEQ
Affx-88006831	AX-88097071	1	17	Contig_084719	3824	RRL
Affx-87994759	AX-88117492	1	17	Contig_073841	1671	RRL
Affx-87942192	AX-88100912	1	17	Contig_036332	13490	RRL
Affx-88079309	AX-88091806	1	17	Contig_199337	1351	RNA-SEQ
Affx-88056373	AX-88085491	1	17	Contig_147998	2720	RAD
Affx-88003494	AX-88121960	1	17	Contig_081598	796	RRL
Affx-88030022	AX-88102435	1	17	Contig_110389	4433	RRL
Affx-87908278	AX-88111403	1	17	Contig_018688	13642	RAD
Affx-87881850	AX-88092981	1	17	Contig_008243	20950	RRL
Affx-87987306	AX-88107882	1	17	Contig_067365	9868	RRL
Affx-87885427	AX-88080043	1	17	Contig_009545	12380	RRL
Affx-87942610	AX-88093126	1	17	Contig_036524	5892	RNA-SEQ
Affx-88072795	AX-88096776	1	17	Contig_180118	1558	RAD
Affx-87880013	AX-88093048	1	17	Contig_007665	12712	RRL
Affx-87886549	AX-88104228	1	17	Contig_009952	2557	RNA-SEQ_Linkage_map
Affx-87853059	AX-88093117	1	17	Contig_000351	16409	RRL
Affx-88024868	AX-88117650	1	17	Contig_104402	3836	RRL
Affx-88020637	AX-88112222	1	17	Contig_099034	3400	RNA-SEQ
Affx-87872366	AX-88082602	1	17	Contig_005234	19955	RRL
Affx-87956242	AX-88080260	1	17	Contig_044685	5904	RNA-SEQ
Affx-87858032	AX-88107496	1	17	Contig_001368	18142	RRL
Affx-87936311	AX-88093377	1	17	Contig_032635	8609	RRL
Affx-87977881	AX-88122365	1	17	Contig_060045	5987	RNA-SEQ
Affx-87968019	AX-88085972	1	17	Contig_052973	4612	RRL
Affx-88005778	AX-88088246	1	17	Contig_083670	542	RRL
Affx-88077197	AX-88095744	1	17	Contig_194044	1304	RRL
Affx-87925156	AX-88082353	1	17	Contig_026833	12699	RRL
Affx-87934389	AX-88095456	1	17	Contig_031676	9660	RNA-SEQ
Affx-87897254	AX-88120158	1	17	Contig_014024	17757	RNA-SEQ
Affx-87888156	AX-88117213	1	17	Contig_010510	13082	RAD_RRL
Affx-87863276	AX-88085683	1	17	Contig_002637	53309	RAD
Affx-88096082	AX-88104739	1	17	Contig_254016	531	RNA-SEQ
Affx-88123823	AX-88107433	1	17	Contig_026979	864	Linkage_map
Affx-88089158	AX-88081546	1	17	Contig_224538	1256	RNA-SEQ
Affx-87928532	AX-88088867	1	17	Contig_028580	9444	RRL
Affx-88033576	AX-88082321	1	17	Contig_114330	1498	RRL
Affx-88005841	AX-88125052	1	17	Contig_083719	1238	RRL
Affx-87865542	AX-88095799	1	17	Contig_003210	1133	RAD
Affx-87973362	AX-88085642	1	17	Contig_056510	303	RNA-SEQ
Affx-87865548	AX-88114100	1	17	Contig_003210	469	RAD
Affx-88077124	AX-88107406	1	17	Contig_193857	2428	RNA-SEQ
Affx-87950402	AX-88108058	1	17	Contig_040886	11489	RAD
Affx-87881399	AX-88112367	1	17	Contig_008102	21712	RRL
Affx-87863275	AX-88124664	1	17	Contig_002637	53077	RAD
Affx-87947561	AX-88107028	1	17	Contig_039122	1429	RRL
Affx-88032654	AX-88122484	1	17	Contig_113296	1111	RRL
Affx-87982703	AX-88092344	1	17	Contig_063960	2407	RRL
Affx-87939767	AX-88124018	1	17	Contig_034712	228	RAD
Affx-87858620	AX-88121479	1	17	Contig_001500	2793	RAD
Affx-87887611	AX-88092781	1	17	Contig_010321	10428	RRL
Affx-87986457	AX-88088110	1	17	Contig_066672	6698	RAD
Affx-88011712	AX-88094553	1	17	Contig_090168	5260	RRL
Affx-88057387	AX-88099339	1	17	Contig_150372	3832	RNA-SEQ
Affx-88100385	AX-88111415	1	17	Contig_269476	653	RAD
Affx-88007817	AX-88108785	1	17	Contig_085906	4202	RRL
Affx-87973011	AX-88107079	1	17	Contig_056322	654	RRL
Affx-87880068	AX-88091879	1	17	Contig_007682	3585	RRL
Affx-87852885	AX-88105121	1	17	Contig_000323	4728	RAD
Affx-88031035	AX-88086214	1	17	Contig_111481	929	RNA-SEQ
Affx-88021255	AX-88121336	1	17	Contig_099659	8040	RAD
Affx-87870780	AX-88111229	1	17	Contig_004718	14182	RAD
Affx-87893744	AX-88115989	1	17	Contig_012652	13783	RRL
Affx-88054152	AX-88112646	1	17	Contig_143262	2422	RRL
Affx-87923357	AX-88126762	1	17	Contig_026029	7606	RNA-SEQ
Affx-87853729	AX-88084685	1	17	Contig_000469	18191	RNA-SEQ
Affx-88044158	AX-88118513	1	17	Contig_129195	286	RNA-SEQ
Affx-87915143	AX-88086682	1	17	Contig_021935	6167	RAD
Affx-87902779	AX-88080705	1	17	Contig_016363	18604	RNA-SEQ
Affx-87871781	AX-88100166	1	17	Contig_005005	1362	RRL
Affx-87896671	AX-88109887	1	17	Contig_013842	5198	RNA-SEQ
Affx-88108102	AX-88105813	1	17	Contig_362076	587	RAD
Affx-87886623	AX-88109385	1	17	Contig_009985	13185	RAD
Affx-88054597	AX-88089509	1	17	Contig_144088	890	RNA-SEQ
Affx-88040675	AX-88113693	1	17	Contig_123997	1094	RNA-SEQ
Affx-87910989	AX-88125706	1	17	Contig_020107	1867	RAD
Affx-87920483	AX-88099706	1	17	Contig_024694	8563	RAD
Affx-88010990	AX-88089218	1	17	Contig_089427	4900	RNA-SEQ
Affx-88103551	AX-88086619	1	17	Contig_283742	1614	RRL
Affx-87871482	AX-88093838	1	17	Contig_004906	17461	RNA-SEQ
Affx-87924924	AX-88120139	1	17	Contig_026735	2289	RAD
Affx-87885409	AX-88110379	1	17	Contig_009536	10104	RRL
Affx-88032389	AX-88102810	1	17	Contig_113020	1873	RNA-SEQ
Affx-87942398	AX-88092384	1	17	Contig_036411	4110	RRL
Affx-87960635	AX-88115642	1	17	Contig_047538	13594	RRL
Affx-88014432	AX-88110687	1	17	Contig_092770	7339	RRL
Affx-88073986	AX-88103419	1	17	Contig_184337	1074	RNA-SEQ
Affx-88077917	AX-88091167	1	17	Contig_195914	1155	RRL_RNA-SEQ
Affx-87939230	AX-88106564	1	17	Contig_034374	2805	RNA-SEQ
Affx-87956616	AX-88100752	1	17	Contig_044950	14145	RAD
Affx-87884326	AX-88113859	1	17	Contig_009147	17197	RRL
Affx-87933762	AX-88094570	1	17	Contig_031400	14244	RRL
Affx-87854440	AX-88109979	1	17	Contig_000630	42289	RAD
Affx-87998986	AX-88109966	1	17	Contig_077657	5723	RNA-SEQ
Affx-87934388	AX-88126103	1	17	Contig_031676	9516	RNA-SEQ
Affx-88029900	AX-88119717	1	17	Contig_110255	7346	RNA-SEQ
Affx-88031206	AX-88126119	1	17	Contig_111679	2764	RRL
Affx-88020587	AX-88121697	1	17	Contig_098981	4779	RRL
Affx-87995482	AX-88122918	1	17	Contig_074552	6819	RAD
Affx-88018844	AX-88099822	1	17	Contig_097128	2684	RRL
Affx-88103383	AX-88114464	1	17	Contig_282377	499	RNA-SEQ
Affx-87932640	AX-88097929	1	17	Contig_030802	16335	RNA-SEQ
[truncated: 38,215 more rows]
