# Supplementary material for: Development and validation of a high density SNP genotyping array for Atlantic salmon (Salmo salar)
Source: BMC Genomics. 2014 Feb 6;15:90. doi: 10.1186/1471-2164-15-90 (PMC3923896; doi:10.1186/1471-2164-15-90)
Supplement: Additional file 4 — Partial sequence of the Atlantic salmon sdY gene used for Y-specific probe design. [file 1471-2164-15-90-S4.txt]

>Atlantic salmon Sdy gene sequence 1 (exon2–intron–exon3)
GCCCAGCACTGTTTTCTTGTCTCAGTGGAGTACTGCGAAGAGGAGGTGCTTAGTCATGAGGTTATGGGGAGTGATGTCAGAATTGCCTACAAGCCCTTCTCCCTGATGATGGATGGGATCCCCGTCATCTCTCTCCCAAAGCCCCCCGACACCATTCCCATCTCCTCTGACCGTTCAATCCTCTCCAACCTGCTTTCCCTCATGGAGGGTGGAGTGGTTTTAAGCTCTAAGGAGGAAGGCATCTATGCTGAACGGCATAGCCAAGCCATAGTCTCCTGGATGGGCGGCACGGGGGATGAGATGCACGTGATGGAGCGTGATGTGGAWcCTGTGATGCTCTTCAACAGGGAGACCTTCAGACAGGGTGAGTGATATTAAGGGAATCTGTTACGGGTAATTCACAACAGATTTCACGAAACACTAATTGTGTGCCCTCAGACCCTTACTCCGCTACCACGTAACTACAACACAAAATCAATGTGTACATTTTTGTATTGTGCGTATGTTATCTTGTGTGTGTATGCATGTGTCGGTGCCTATGATTGTGTTGCTTCACAGACCCCGCTGTTCCATAATGTGTATTTTTATCTGATTTTATTGCTGCATCAGTTACCTGATGTGGAATAGAGTTCCATGTAGTCATGGCTCTATATAGTACTGTGCTCCTCCCATAATCTGTTCTGGACTTGAGGACTGTGAAGAGACCTCTGGTGGCATGTCTTGTGGGGTATGGGGTATGCATGGGTGTCCGAGCTGTGTGCCAGTAGTTCAAACAGACAATTCAGTACATTCAACATGTCAGTACATTTCACAAATACAAGTAGTGATGAAGTCAATCTCTCCTCCACTTTGAGCCATGAGAGATTTACATGCATATTATTAATGTTAGCTCTCTCTACATTTAAGGGCCGTGCTGCCCTGTTCTAGGCCAGTTGTTATTTTCCCAAGTCCCTCTTTGTGGAGAGATTGACATATTATTATATTTGTTTTTGGTTCAATTACGGATAATAGCTTAAAGTCCATTTTTCACTAAGGGCTCGATTCAATTTGTAGTTCGGGGCTAATGCTGAATTACATTTAAAGGTAAATTCTGATTTAGCTGACATACTGTTTGCAGCGTATACTGTAAATGCAACAAAATGCAGGATCATTGCCTTAGCACTGTTTTGATGTTAATGTGAGCATCCCTCTCTTGTCCTACTGAATCTGGCTGATAATATTACTGATTGTATCACTGATGAAATTACAGTAGTGTGTTTATCATGTGATGGATTACTGACTTTGTGTGTCCTTAGAGTTGGAACGCTTCAGCAGAGCAGATGGCTTCCAACCGCAAATTGGGTTCaGCCTATGGTTCGGACAAGACTCATCACTCAGTGCACCAATCTCTATATCGGTACAGATTATTATTATTATATATAGATTATCTGGTGCCTTGAATACATTAACACAGTGCCGGCCTCAGAAATAACCATTGGGAAGGGCAATTGATTTCCATAGGCGGACATGTTTTTTTTCATGGCTTTTATAGTAAAGACATGTCATTTATCTTAACAAATGTATTACCTTTTAATGTGGTATGAACACAACCAGTCATGATGTTTTCATCTGATTGTCAAACGAATCTTTGTAAGTCGCTCTGGATAAGAGCGTCTGCTAAATGACTTAAATGTTAAATGTAAATGAATCACTTCAAAAAGTAGGTTACCTTCGCACGTTCGTCCAAAATAATTCTAGCATCCGAAGACTGCACTGTGTACCCGCCAACTTTTGTTCAATTTGCAAGTGGTTGGAGAAAACATCAGAGCGAGCAAAAGAGCGTCTTGGCTATTGTGGGCTAGACAGCATCAGGCTACATATAGTAAGACGCTGTTTCGCTCACTCGAATACTTTATCTGAGATTTACGTGGTTTTCTGTCGGCACGAGTCTCGGTCAAATTTAATTTGGAAGGGTAAGGACGTATGGTGGGGCGGGCCCTGCATTAACTACAACAGTTATGATAACATTATGTTTTCCTCCATTTTCCTGTAATTTTCGTTACAGCCTTATTCTAAAATTGATTAAATAAATGTTTTTCCTCATCAATCTACACACAATACCTTATAATGGTATATATAACAGATTTAAAGATTTTTTACAATGTATAAA

>Atlantic salmon Sdy gene sequence 2(intron–exon4-3’UTR)
CTCTGTCTGAATAAACCAAGATTGAACACTTTGGCCTGAATGCCAAGTGTCACATCTGGAGGAAAGCTGGCACCATCCCTACAGTGAAGCATGGTGGGGGCAGCATCATGCTGTGGGGATGTTTTTCAGCGGCAGGGACTGGGATCGAGGGAAAGATTAACAGAGCAAAGTACAGAGAGATTCTTGATCCAGAGCGCTCAGGACCTCAGACTGGGGCTAAGGTTYACCTTCCAACAGGACAACGACCGTAAACACACAGCCAAGACAACGCAGGAGTGGCTTCAGGACAAGTCTCTGAATTTCATTCATGAGCACGGACTTGAACCCGATCTAACATCTCTGTAGAGACCTGAAAATAGCTGTGCAGCGACATTTCCCATTCAACCTGACAGAGCTTGAGAGGATCTGCAGAGAAGAATGAGAGAAACTCCCCAAATACAGGTGTGCCAAGCTTGTAGCGTCATACCCAAGAAGACTTGATGCTGTAATCGCTGCCAAAGGTGCTTCAACAAAGTACTGAGTAAAGGGTCTGAATACTTATCTAAATGTGATATTTCCGTTTAAAATTTGTAATGAATTGGCTAATATTTCTAAAAACCTGTTTTTGCTTTGTCATTATGGGGTATGTGTGTAGATTAATGAGGGGAAAAAACAATTTAATCCATTTTAGAATAAGGCTATAATGTAACAAAACGTGGAAAAAGTCAAGGTGTCTGAATACTTTCCCAATGCACTGTATATGTGTGAATGTGTATGAGGCGTTACAGAGCCACTTGATGTTGATTATAATTAGATGTTCACAATCCTTCCTTCTCCAGATTAAATTGCCATGGGCTCAGCAGCTATtCAAGCAaGCTCACGACTTCAGGATCTGGCTTGAGTCCTCCCCTGTCTCTCCTGGAGTCTGAAAATATGGTTGGTCCCAACAGGACTCCAATTGCTCCCAATATTAGCCTATGCCACAGCCCTTTCCACCACACCTGTTCCCACACCCTAATCACCTCTCCTCCACCTTTTTACCTCTTTTCATTCCCTATATAAGCAGTATGCTTCTTCCTGAGCTATAGTATTGGCACTATATTTCTTCCACCTCACACTAAGTAGAAGACAATCAGCCAGTAAATAAATAAATACCCTTCAAAAACAT
