# Supplementary material for: Development and validation of a high density SNP genotyping array for Atlantic salmon (Salmo salar)
Source: BMC Genomics. 2014 Feb 6;15:90. doi: 10.1186/1471-2164-15-90 (PMC3923896; doi:10.1186/1471-2164-15-90)
Supplement: Additional file 5 — Sequence details for the Y-specific probes placed on the array to provide a molecular genetic test for sex. [file 1471-2164-15-90-S5.txt]

#	Probe sequence	Sequence	Start pos	Strand
1	GCCCAGCACTGTTTTCTTGTCTCAGTGGAGT	Seq1	1	Top
2	CAGTACTCCACTGAGACAAGAAAACAGTGCT	Seq1	5	Bottom
3	CTCAGTGGAGTACTGCGAAGAGGAGGTGCTT	Seq1	21	Top
4	ACTAAGCACCTCCTCTTCGCAGTACTCCACT	Seq1	24	Bottom
5	AGAATTGCCTACAAGCCCTTCTCCCTGATGA	Seq1	79	Top
6	CATCATCAGGGAGAAGGGCTTGTAGGCAATT	Seq1	81	Bottom
7	CCATCTCCTCTGACCGTTCAATCCTCTCCAA	Seq1	158	Top
8	GCAGGTTGGAGAGGATTGAACGGTCAGAGGA	Seq1	163	Bottom
9	CAATCCTCTCCAACCTGCTTTCCCTCATGGA	Seq1	176	Top
10	CCACCCTCCATGAGGGAAAGCAGGTTGGAGA	Seq1	182	Bottom
11	TCCCTCATGGAGGGTGGAGTGGTTTTAAGCT	Seq1	196	Top
12	TTAGAGCTTAAAACCACTCCACCCTCCATGA	Seq1	200	Bottom
13	GGTTTTAAGCTCTAAGGAGGAAGGCATCTAT	Seq1	216	Top
14	GCATAGATGCCTTCCTCCTTAGAGCTTAAAA	Seq1	218	Bottom
15	GGAAGGCATCTATGCTGAACGGCATAGCCAA	Seq1	234	Top
16	GGCTTGGCTATGCCGTTCAGCATAGATGCCT	Seq1	237	Bottom
17	CCGCCCATCCAGGAGACTATGGCTTGGCTAT	Seq1	257	Bottom
18	AGCCAAGCCATAGTCTCCTGGATGGGCGGCA	Seq1	259	Top
19	ATGAGATGCACGTGATGGAGCGTGATGTGGA	Seq1	296	Top
20	TCCACATCACGCTCCATCACGTGCATCTCAT	Seq1	296	Bottom
21	TTGAAGAGCATCACAGGATCCACATCACGCT	Seq1	314	Bottom
22	CGTGATGTGGATCCTGTGATGCTCTTCAACA	Seq1	316	Top
23	CCCTGTCTGAAGGTCTCCCTGTTGAAGAGCA	Seq1	335	Bottom
24	GCTCTTCAACAGGGAGACCTTCAGACAGGGT	Seq1	336	Top
25	GATTCCCTTAATATCACTCACCCTGTCTGAA	Seq1	355	Bottom
26	TCAGACAGGGTGAGTGATATTAAGGGAATCT	Seq1	356	Top
27	TGTGAATTACCCGTAACAGATTCCCTTAATA	Seq1	373	Bottom
28	AGTGAAAAATGGACTTTAAGCTATTATCCGT	Seq1	1001	Bottom
29	GCACTGTTTTGATGTTAATGTGAGCATCCCT	Seq1	1159	Top
30	TAGGACAAGAGAGGGATGCTCACATTAACAT	Seq1	1170	Bottom
31	GTGAGCATCCCTCTCTTGTCCTACTGAATCT	Seq1	1178	Top
32	TATTATCAGCCAGATTCAGTAGGACAAGAGA	Seq1	1189	Bottom
33	CTACTGAATCTGGCTGATAATATTACTGATT	Seq1	1198	Top
34	TCAGTGATACAATCAGTAATATTATCAGCCA	Seq1	1208	Bottom
35	AACACACTACTGTAATTTCATCAGTGATACA	Seq1	1228	Bottom
36	CAGTAATCCATCACATGATAAACACACTACT	Seq1	1248	Bottom
37	TTTATCATGTGATGGATTACTGACTTTGTGT	Seq1	1257	Top
38	ACTCTAAGGACACACAAAGTCAGTAATCCAT	Seq1	1268	Bottom
39	TGACTTTGTGTGTCCTTAGAGTTGGAACGCT	Seq1	1277	Top
40	GCTCTGCTGAAGCGTTCCAACTCTAAGGACA	Seq1	1287	Bottom
41	AGTTGGAACGCTTCAGCAGAGCAGATGGCTT	Seq1	1296	Top
42	TTTGCGGTTGGAAGCCATCTGCTCTGCTGAA	Seq1	1307	Bottom
43	GCAGATGGCTTCCAACCGCAAATTGGGTTCA	Seq1	1316	Top
44	AACCATAGGCTGAACCCAATTTGCGGTTGGA	Seq1	1326	Bottom
45	AAATTGGGTTCAGCCTATGGTTCGGACAAGA	Seq1	1335	Top
46	TGAGTGATGAGTCTTGTCCGAACCATAGGCT	Seq1	1346	Bottom
47	TTCGGACAAGACTCATCACTCAGTGCACCAA	Seq1	1355	Top
48	GATATAGAGATTGGTGCACTGAGTGATGAGT	Seq1	1365	Bottom
49	CAGTGCACCAATCTCTATATCGGTACAGATT	Seq1	1375	Top
50	CTGTGTTAATGTATTCAAGGCACCAGATAAT	Seq1	1423	Bottom
51	CCTTGAATACATTAACACAGTGCCGGCCTCA	Seq1	1434	Top
52	GTTATTTCTGAGGCCGGCACTGTGTTAATGT	Seq1	1442	Bottom
53	CCGGCCTCAGAAATAACCATTGGGAAGGGCA	Seq1	1456	Top
54	ATCAATTGCCCTTCCCAATGGTTATTTCTGA	Seq1	1462	Bottom
55	TTGGGAAGGGCAATTGATTTCCATAGGCGGA	Seq1	1475	Top
56	ACATGTCCGCCTATGGAAATCAATTGCCCTT	Seq1	1480	Bottom
57	CCATAGGCGGACATGTTTTTTTTCATGGCTT	Seq1	1495	Top
58	ATAAAAGCCATGAAAAAAAACATGTCCGCCT	Seq1	1499	Bottom
59	GGGCGGGCCCTGCATTAACTACAACAGTTAT	Seq1	1969	Top
60	ACAGAGCCACTTGATGTTGATTATAATTAGA	Seq2	764	Top
61	CCCATGGCAATTTAATCTGGAGAAGGAAGGA	Seq2	804	Bottom
62	CTTCCTTCTCCAGATTAAATTGCCATGGGCT	Seq2	806	Top
63	ATTGCCATGGGCTCAGCAGCTATTCAAGCAA	Seq2	824	Top
64	TTGCTTGAATAGCTGCTGAGCCCATGGCAAT	Seq2	824	Bottom
65	CTATTCAAGCAAGCTCACGACTTCAGGATCT	Seq2	843	Top
66	CAGATCCTGAAGTCGTGAGCTTGCTTGAATA	Seq2	844	Bottom
67	CTGTTGGGACCAACCATATTTTCAGACTCCA	Seq2	899	Bottom
68	GAGTCTGAAAATATGGTTGGTCCCAACAGGA	Seq2	901	Top
69	TTGGGAGCAATTGGAGTCCTGTTGGGACCAA	Seq2	917	Bottom
70	TCCCAACAGGACTCCAATTGCTCCCAATATT	Seq2	921	Top
71	GGCTGTGGCATAGGCTAATATTGGGAGCAAT	Seq2	937	Bottom
72	CTCCCAATATTAGCCTATGCCACAGCCCTTT	Seq2	941	Top
73	GGAACAGGTGTGGTGGAAAGGGCTGTGGCAT	Seq2	957	Bottom
74	CACAGCCCTTTCCACCACACCTGTTCCCACA	Seq2	961	Top
75	GGAGAGGTGATTAGGGTGTGGGAACAGGTGT	Seq2	977	Bottom
76	CTGTTCCCACACCCTAATCACCTCTCCTCCA	Seq2	981	Top
77	AAGAGGTAAAAAGGTGGAGGAGAGGTGATTA	Seq2	995	Bottom
78	CCTCTCCTCCACCTTTTTACCTCTTTTCATT	Seq2	1001	Top
79	CTGCTTATATAGGGAATGAAAAGAGGTAAAA	Seq2	1015	Bottom
80	CTCTTTTCATTCCCTATATAAGCAGTATGCT	Seq2	1021	Top
81	ATAGCTCAGGAAGAAGCATACTGCTTATATA	Seq2	1035	Bottom
82	AGCAGTATGCTTCTTCCTGAGCTATAGTATT	Seq2	1041	Top
83	AGAAATATAGTGCCAATACTATAGCTCAGGA	Seq2	1055	Bottom
84	GAGCTATAGTATTGGCACTATATTTCTTCCA	Seq2	1059	Top
85	TCTACTTAGTGTGAGGTGGAAGAAATATAGT	Seq2	1075	Bottom
86	ATATTTCTTCCACCTCACACTAAGTAGAAGA	Seq2	1078	Top
87	ATTTACTGGCTGATTGTCTTCTACTTAGTGT	Seq2	1094	Bottom
